# Supplementary material for: Macro-charcoal accumulation in floodplain wetlands: Problems and prospects for reconstruction of fire regimes and environmental conditions
Source: PLoS One. 2019 Oct 24;14(10):e0224011. doi: 10.1371/journal.pone.0224011 (PMC6812773; doi:10.1371/journal.pone.0224011)
Supplement: S1 Data — (XLSX) [file pone.0224011.s001.xlsx]

## Sheet: Mat Data (Fig 3 & 4)
Site	Sample Code	Raw Sample (g) on the whole mat	Mat area (m2)	Sed vol on mat (g/m2)	Sed vol (kg)	Sub-sampled from mats (g)	Charcoal Total Area on mat (no./m2)	Total Macrocharcoal Counted	Macro charcoal (no./g)	Charcoal Flux no/cm2/yr	Mean Flux cm2 a-1
B1	01-2NW	179.96	0.4	449.9	0.4499	2.9916	451.163	3	1.00281	0.0601551	1.36458
B1	01-2SE	297.33	0.4	743.325	0.743325	2.9488	26468.1	105	35.6077	3.52908
B1	01-2SE(3a)*		0.4			3.112		18	5.78406
B1	01-2SW	217.65	0.4	544.125	0.544125	3.0198	3783.9	21	6.9541	0.50452
B1	01-10NE	12.59	0.4	31.475	0.031475	2.9954	73.5545	7	2.33692	0.00980726	0.0236465
B1	01-10NW	28.3	0.4	70.75		2.9966	236.101	10	3.33712	0.0314801
B1	01-10SE	9.21	0.4	23.025	0.023025	3.042	83.2594	11	3.61604	0.0111012
B1	01-10SW	24.25	0.4	60.625	0.060625	2.8734	316.48	15	5.2203	0.0421974
B1	01-50NE	9.97	0.4	24.925	0.024925	2.9414	372.85	44	14.9589	0.0497133	0.0280324
B1	01-50NW	13.16	0.4	32.9		3.0268	152.174	14	4.62535	0.0202899
B1	01-50SE	9.29	0.4	23.225	0.023225	2.9839	280.204	36	12.0647	0.0373605
B1	01-50SW	5.75	0.4	14.375	0.014375	2.8151	35.7447	7	2.48659	0.00476596
B2	02-2NE	63.21	0.4	158.025	0.158025	3.0079	4308.01	82	27.2615	0.574401	0.663056
B2	02-2NW	606.86	0.4	1517.15	1.51715	3.097	3429.14	7	2.26025	0.457219
B2	02-2NW(13a)*		0.4			3.2512		12	3.69094
B2	02-2SE	61.65	0.4	154.125	0.154125	3.1228	49.3547	1	0.320225	0.00658063
B2	02-2SW	805.37	0.4	2013.42	2.01342	2.9939	12105.2	18	6.01222	1.61402
B2	02-10NE	15.84	0.4	39.6	0.0396	3.1086	140.127	11	3.53857	0.0186837	0.0403366
B2	02-10NW	17.33	0.4	43.325	0.043325	2.9067	581.304	39	13.4173	0.0775071
B2	02-10SE	13.97	0.4	34.925	0.034925	3.1809	230.572	21	6.60191	0.0307429
B2	02-10SW	26.22	0.4	65.55		3.0477	258.096	12	3.9374	0.0344128
B2	02-50SE	42.03	0.4	105.075	0.105075	3.1772	297.644	9	2.83268	0.0396859	0.10736
B2	02-50SW	40.47	0.4	101.175	0.101175	2.9287	1312.75	38	12.975	0.175033
B3	03-2NE	567.79	0.4	1419.47	1.41947	2.9641	957.778	2	0.674741	0.127704	0.291211
B3	03-2NW	308.91	0.4	772.275	0.772275	2.9005	2662.56	10	3.44768	0.355008
B3	03-2SE	518.12	0.4	1295.3	1.2953	3.0761	2526.51	6	1.95052	0.336868
B3	03-2SW	264.23	0.4	660.575	0.660575	3.0612	2589.47	12	3.92003	0.345263
B3	03-10NE	407.3	0.4	1018.25	1.01825	2.9048	2103.24	6	2.06555	0.280432	0.192421
B3	03-10NW	418.19	0.4	1045.47	1.04547	3.1592	330.93	1	0.316536	0.044124
B3	03-10SE	379.35	0.4	948.375	0.948375	3.0023	1895.3	6	1.99847	0.252706
B3	03-20NE	138.03	0.4	345.075	0.345075	2.9803	4052.49	35	11.7438	0.540332	3.48674
B3	03-20NW	157.27	0.4	393.175	0.393175	3.227	4629.89	38	11.7756	0.617318
B3	03-20SE	248.02	0.4	620.05	0.62005	2.8762	10132.2	47	16.341	1.35097
B3	03-20SW	562.25	0.4	1405.62	1.40562	2.8346	85787.5	173	61.0315	11.4383
B4	04-20NE	145.27	0.4	363.175	0.363175	2.9006	31677.3	253	87.2233	4.22364	3.99773
B4	04-20NW	348.86	0.4	872.15	0.87215	2.9796	53272.7	182	61.082	7.10303
B4	04-20SE	172.3	0.4	430.75	0.43075	3.2436	28950.4	218	67.2093	3.86005
B4	04-20SW	136.8	0.4	342	0.342	3.0053	6031.34	53	17.6355	0.804179
B4	04-30NE	53.59	0.4	133.975	0.133975	3.0653	3889.92	89	29.0347	0.518656	1.15909
B4	04-30NW	57.67	0.4	144.175	0.144175	2.8033	9206.05	179	63.8533	1.22747
B4	04-30SE	173.38	0.4	433.45	0.43345	3.1569	17849.3	130	41.1796	2.37991
B4	04-30SW	93.95	0.4	234.875	0.234875	3.2524	3827.44	53	16.2957	0.510326
B4	04-40NE	77.55	0.4	193.875	0.193875	3.0784	6549.83	104	33.7838	0.873311	0.587368
B4	04-40NW	55.03	0.4	137.575	0.137575	2.917	4291.85	91	31.1964	0.572247
B4	04-40SE	40.12	0.4	100.3	0.1003	2.96	2846.35	84	28.3784	0.379514
B4	04-40SW	104.28	0.4	260.7	0.2607	3.1154	3933.01	47	15.0863	0.524401
Total		7928.67		19821.7	19.6525	139.034	344959	2360	788.067	45.9945
Avg		180.197		450.493	0.479329	3.02247	7839.98	51.3043	17.1319	1.04533
Stdv		198.307		495.767	0.501695	0.116155	15960.2	62.601	21.0998	2.12803
SE		29.8959		74.7397	0.0783515	0.0171261	2406.1	9.23001	3.111	0.320813
		*No data on original raw weight								9 months = 0.75 yrs

## Sheet: Buck02 (Fig 5)
Depth (cm)	%Sand	%Mud	Water %	DBD (g/cm3)	LOI (550°C)	LOI (950°C)	Charcoal Concentration (>125 um) no.cm-3	CHAR (no. cm-2 a-1)	Depth (cm) Magnetic Sus	Mag sus
1	14.0123	85.9877	36.7145	0.971018	12.3587	2.06897	28	1.12	1	2.11
2	14.3077	85.6923	31.6786	1.26394	7.96869	1.67941	20	0.8	2	13.9
3.5	14.9379	85.0621	30.8998	1.2746	2.73946	1.72075	17	0.68	3	15.46
5	13.2089	86.7911	30.6776	1.08133	6.9686	1.82353	30	1.2	4	27.1
6.5	11.6935	88.3065	27.5394	1.39704	7.51121	1.81719	18	0.72	5	26.36
8	12.3837	87.6163	26.8546	1.36527	8.2973	1.72281	11	0.44	6	25.21
9.5	13.2907	86.7093	24.7939	1.43323	6.43919	1.69942	4	0.16	7	29.09
11	12.6034	87.3966	24.3551	1.43907	5.44404	1.78505	17	0.68	8	35.3
12.5	10.6515	89.3485	24.8984	1.51376	5.43443	1.93997	10	0.4	9	19.79
14	7.8584	92.1416	22.7253	1.60867	4.99319	2.31645	19	0.76	10	32.52
15.5	8.75011	91.2499	22.4114	1.52261	4.6294	2.06964	31	1.24	11	38.78
17	10.4684	89.5316	24.4235	1.53305	4.68775	2.36232	11	0.44	12	33.43
18.5	9.14357	90.8564	23.5004	1.74164	4.69247	2.73953	5	0.2	13	37.03
20	10.9764	89.0236	21.6008	1.63465	4.26881	3.31623	7	0.28	14	36.7
21.5	12.8637	87.1363	21.0152	1.63009	4.45336	2.75385	18	0.72	15	35.78
23	9.0938	90.9062	21.4723	1.6704	4.48663	2.96923	9	0.36	16	37.6
24.5	11.1951	88.8049	20.5554	1.68571	4.13271	2.7523	11	0.44	17	35.95
26	12.1183	87.8817	20.9158	1.67084	4.11741	3.29348	7	0.28	18	33.32
27.5	9.67994	90.3201	22.1532	1.53177	4.13247	3.01828	15	0.6	19	42.58
29	9.66423	90.3358	22.1872	1.47199	4.13505	3.17188	6	0.24	20	45.08
30.5	10.5959	89.4041	22.5529	1.55053	4.03114	3.16091	29	1.16	21	43.64
32	7.97611	92.0239	22.1654	1.54111	4.15708	2.90305	3	0.12	22	49.22
33.5	11.5747	88.4253	21.1867	1.55779	4.2102	3.14927	11	0.44	23	50.97
35	8.13757	91.8624	20.1708	1.6481	3.99959	2.86674	5	0.2	24	45.07
36.5	6.85248	93.1475	20.2436	1.55102	4.20176	2.42151	5	0.2	25	43.59
38	6.71216	93.2878	20.3542	1.6665	4.23054	2.97948	6	0.24	26	45.08
39.5	7.10815	92.8918	19.8695	1.62097	4.086	2.48767	14	0.56	27	34.92
41	6.62443	93.3756	19.9434	1.51558	4.03074	2.89791	5	0.2	28	37.24
42.5	11.5183	88.4817	18.2427	1.71217	3.90576	2.63708	4	0.16	29	42.15
44	11.9386	88.0614	17.7063	1.59111	3.87834	2.48646	6	0.24	30	52.65
45.5	11.1957	88.8043	17.9922	1.69075	3.51759	2.65393	2	0.08	31	52.94
47	9.54499	90.455	17.8502	1.73097	3.51862	2.68578	20	0.8	32	59.82
48.5	11.1948	88.8052	17.9627	1.7731	3.51814	2.36835	24	0.96	33	59.69
50	5.85518	94.1448	19.587	1.62854	3.99783	2.54487	12	0.48	34	65
51.5	8.80655	91.1935	18.1877	1.63243	3.81558	2.31405	3	0.12	35	61.35
53	11.1629	88.8371	16.9911	1.59584	3.93715	2.45795	15	0.6	36	71.96
54.5	10.799	89.201	16.3266	1.8131	3.46732	2.24581	7	0.28	37	78.87
									38	85.12
									39	73.15
									40	74
									41	83.01
									42	83.06
									43	87.71
									44	91.64
									45	95.42
									46	81.48
									47	87.13
									48	101.93
									49	98.76
									50	104.51
									51	104.03
									52	113.16
									53	104.53
									54	98.78

## Sheet: Buck03 (Fig 6)
Depth (cm)	%Sand	%Mud	Water %	DBD (g/cm3)	LOI (550°C)	LOI (950°C)	Charcoal Concentration (>125 um) no.cm-3	CHAR (no. cm-2 a-1)	Magnetic Sus Depth cm	Mag Sus
1.5	16.438	83.562	27.1869	0.39354	26.9925	3.78734	50	2	1	0.07
3	9.40728	90.5927	39.9661	0.522566	47.0428	4.16361	80	3.2	2	-0.01
4.5	16.9266	83.0734	46.7147	0.41146	45.7937	4.38629	13	0.52	3	0.34
6	27.6468	72.3532	55.0245	0.279602	56.7743	5.38778	104	4.16	4	0.49
7.5	11.133	88.867	52.0473	0.426858	37.8053	6.08599	16	0.64	5	1.77
9	8.75144	91.2486	51.7809	0.462124	29.2898	10.7092	22	0.88	6	0.68
10.5	12.0104	87.9896	47.2672	0.508407	40.5245	3.04621	8	0.32	7	0.19
12	8.91239	91.0876	29.994	1.10863	19.216	2.49891	16	0.64	8	2.13
13.5	8.85898	91.141	23.9056	1.32509	11.5173	2.6679	10	0.4	9	1.94
15	9.24855	90.7514	23.2668	1.24774	11.4269	2.92924	32	1.28	10	1.34
16.5	9.95342	90.0466	25.5107	1.2065	11.2326	3.1954	120	4.8	11	1.94
18	26.0092	73.9908	19.7766	1.63217	7.58685	4.28862	27	1.08	12	1.74
19.5	21.2932	78.7068	20.3664	1.62314	9.04345	2.21468	108	4.32	13	7.73
21	12.7282	87.2718	20.1919	0.710221	13.4424	2.18543	40	1.6	14	9.2
22.5	12.1047	87.8953	18.9141	1.28597	9.82839	2.31269	37	1.48	15	4.24
24	12.0523	87.9477	18.7167	1.1785	10.2235	2.49699	42	1.68	16	7.79
25.5	15.8169	84.1831	16.7757	1.55513	8.64975	2.72686	25	1	17	5.64
27	15.117	84.883	16.7081	1.37102	7.07478	3.39592	40	1.6	18	7
28.5	12.6804	87.3196	16.1378	1.50885	6.98636	2.08741	15	0.6	19	6.85
30	11.7918	88.2082	15.3125	1.63381	6.07806	2.08987	22	0.88	20	4.51
31.5	11.1555	88.8445	16.2313	1.49416	6.95675	2.22798	48	1.92	21	1.02
33	11.7956	88.2044	16.8342	2.00314	6.88966	2.36303	38	1.52	22	6.98
34.5	13.431	86.569	16.204	1.61	6.59858	2.75879	17	0.68	23	9.2
36	10.5043	89.4957	27.3801	0.539602	11.7609	3.26768	61	2.44	24	9.08
37.5	12.149	87.851	16.0272	1.82323	8.50652	2.20265	35	1.4	25	10.86
39	21.379	78.621	14.2608	1.82381	7.4546	2.03176	9	0.36	26	8.48
40.5	15.8175	84.1825	15.5418	2.74425	7.12618	2.04228	15	0.6	27	2.64
42	17.4248	82.5752	14.6102	1.48248	6.77077	2.24007	10	0.4	28	4.17
43.5	15.1711	84.8289	15.2486	1.71204	6.36895	2.39312	11	0.44	29	10.45
45	12.567	87.433	15.0907	2.15482	5.95364	2.94372	6	0.24	30	12.84
46.5	12.8349	87.1651	15.2765	1.77235	4.83202	2.48287	7	0.28	31	13.91
48	13.9208	86.0792	15.7689	1.7358	4.95241	1.82849	10	0.4	32	15.06
49.5	18.2231	81.7769	14.0486	1.74363	5.09271	1.89137	7	0.28	33	10.28
51	16.9916	83.0084	14.6277	1.92235	4.98668	1.7847	15	0.6	34	5.66
52.5	16.2647	83.7353	13.2839	1.6165	5.28858	1.99619	11	0.44	35	5.1
54	16.4869	83.5131	13.4057	1.82097	4.65451	1.86446	5	0.2	36	0.22
55.5	16.4205	83.5795	13.7428	1.69872	5.35539	2.07445	13	0.52	37	3.98
57	14.8811	85.1189	13.0322	1.67522	6.43502	2.00081	10	0.4	38	17.47
58.5	13.5643	86.4357	12.9839	1.91354	7.48093	2.59721	5	0.2	39	5.8
60	17.4194	82.5806	12.8378	2.70805	7.46181	1.96069	20	0.8	40	10.5
61.5	17.653	82.347	10.5873	1.18735	6.61071	2.25841	20	0.8	41	20.28
63	11.616	88.384	9.41536	2.07296	6.96428	1.96521	14	0.56	42	19.39
64.5	13.7599	86.2401	13.0037	2.08314	7.12832	1.96445	4	0.16	43	18.55
66	14.9877	85.0123	12.2956	2.13509	8.28132	2.07576	24	0.96	44	12.72
67.5	15.5098	84.4902	11.6356	2.03982	6.47179	2.91393	15	0.6	45	11.2
69	14.9094	85.0906	11.1864	1.54146	7.68148	3.48972	19	0.76	46	18.2
70.5	16.0764	83.9236	11.5046	2.59765	7.17412	2.63148	3	0.12	47	19.99
72	13.2239	86.7761	11.5905	1.63889	6.77987	2.69576	4	0.16	48	18.91
73.5	13.4467	86.5533	9.85651	2.35279	6.9628	2.86999	3	0.12	49	19.32
									50	19.18
									51	11.77
									52	16.42
									53	18.68
									54	16.85
									55	16.1
									56	15.07
									57	14.26
									58	20.35
									59	22.57
									60	19.32
									61	19.4
									62	16.58
									63	20.3
									64	17.97
									65	12.78
									66	18.98
									67	18.4
									68	20.59
									69	20.13
									70	18.81
									71	14.39
									72	10.57
									73	15.79
									74
									75
									76
									77
									78
									79
									80

## Sheet: Will02 (Fig 7)
Depth (cm)	%Sand	%Mud	Water %	DBD (g/cm3)	LOI (550°C)	LOI (950°C)	Charcoal Concentration (>125 um) no.cm-3	CHAR (no. cm-2 a-1)	Magnetic Sus Depth (cm)	Mag Sus
1.5	29.5413	70.4587	13.4297	1.31	8.41005	1.60358	13	0.39	1	2.16
3	31.9627	68.0373	17.2507	1.06319	6.10666	1.3657	18	0.54	2	4.99
4.5	34.5137	65.4863	17.1428	1.62947	4.57163	1.35667	25	0.75	3	9.49
6	28.2665	71.7335	17.3473	1.49854	3.86167	1.48685	23	0.69	4	16.9
7.5	27.9145	72.0855	15.5727	1.68863	4.08385	1.62816	67	2.01	5	18.26
9	26.9511	73.0489	15.6309	1.57562	4.01285	1.57666	23	0.69	6	18.5
10.5	28.0559	71.9441	15.1322	1.59274	3.89045	1.63677	16	0.48	7	20.66
12	17.0662	82.9338	19.7992	1.23854	4.84128	1.81915	8	0.24	8	26.94
13.5	16.2148	83.7852	20.0277	1.43783	5.01766	1.88898	99	2.97	9	16.51
15	15.8588	84.1412	19.4382	1.42407	4.78976	1.85747	371	11.13	10	13.52
16.5	16.0908	83.9092	19.5375	1.52509	4.63764	1.86371	368	11.04	11	12.84
18	17.0472	82.9528	18.1402	1.54646	4.73674	1.968	37	1.11	12	14.91
19.5	15.9625	84.0375	18.9902	1.53013	4.35415	1.90625	38	1.14	13	21.64
21	17.6646	82.3354	18.7754	1.56956	4.49345	1.9799	34	1.02	14	20.25
22.5	16.4906	83.5094	18.0782	1.65823	4.53978	1.78635	158	4.74	15	21.5
24	15.7437	84.2563	19.5602	1.58372	4.49101	1.71801	131	3.93	16	19.99
25.5	18.6286	81.3714	18.3926	1.68739	4.32009	1.71316	132	3.96	17	18.69
27	15.3903	84.6097	19.0582	1.60686	4.58433	1.70587	62	1.86	18	19.62
28.5	14.4751	85.5249	19.2463	1.61553	4.75366	1.83102	243	7.29	19	17.88
30	19.1424	80.8576	18.7382	1.70774	4.62696	1.87357	102	3.06	20	17.4
31.5	29.8113	70.1887	16.2835	1.69562	4.28695	1.95321	438	13.14	21	19.55
33	15.5537	84.4463	18.482	1.65912	4.27597	1.80707	291	8.73	22	12.34
34.5	17.7078	82.2922	18.7463	1.6277	4.48995	1.77256	101	3.03	23	16.7
36	17.0936	82.9064	18.5962	1.56659	4.76608	1.75531	58	1.74	24	16.06
37.5	15.657	84.343	18.5214	1.68066	4.41934	1.93432	90	2.7	25	15.43
39	18.2814	81.7186	18.7664	1.76978	4.474	1.825	126	3.78	26	15.12
40.5	18.3415	81.6585	17.5942	1.84142	4.58709	2.00385	44	1.32	27	15.12
42	16.9218	83.0782	18.2956	1.66199	4.69986	1.95893	210	6.3	28	16.22
43.5	19.2437	80.7563	17.738	1.68381	4.56139	1.85944	107	3.21	29	17.51
45	17.322	82.678	16.995	1.69128	4.57864	1.73723	384	11.52	30	17.61
46.5	16.6436	83.3564	16.9543	1.82296	4.70673	1.6947	162	4.86	31	19.08
48	17.6366	82.3634	17.296	1.76699	4.84979	1.7073	116	3.48	32	15.62
49.5	28.4589	71.5411	15.6671	1.83124	4.68798	1.79836	322	9.66	33	19.89
51	17.4409	82.5591	16.7703	1.80788	4.59352	1.81268	131	3.93	34	20
52.5	16.8466	83.1534	16.965	1.83199	4.82066	1.87055	82	2.46	35	18.91
54	17.1483	82.8517	16.3006	1.77473	4.82314	1.77067	201	6.03	36	19.97
55.5	14.7969	85.2031	17.5665	1.735	4.8151	1.74567	51	1.53	37	22.07
57	17.4253	82.5747	16.8012	1.81482	4.80606	1.72567	67	2.01	38	20.67
58.5	17.934	82.066	16.6233	1.73522	4.5717	1.66776	99	2.97	39	20.32
60	15.3685	84.6315	16.4816	1.7292	4.5131	1.68874	107	3.21	40	20.61
									41	20.66
									42	20.78
									43	18.81
									44	18.79
									45	17.18
									46	18.57
									47	16.27
									48	10.67
									49	14.73
									50	19.15
									51	22.5
									52	20.39
									53	21.81
									54	19.36
									55	14.98
									56	13.32
									57	16
									58	14.55
									59	14.88

## Sheet: Will03 (Fig 8)
Depth (cm)	%Sand	%Mud	Water %	DBD (g/cm-3)	LOI (550°C)	LOI (950°C)	Charcoal Concentration (>125 um) no.cm-3	CHAR (no. cm-2 a-1)	Magnetic Sus Depth (cm)	Mag Sus
1.5	36.9856	63.0144	4.56674	0.538717	9.02051	1.45019	3	0.21	1	0.02
3	41.7853	58.2147	3.95926	0.425796	11.1202	10.876	23	1.61	2	1.01
4.5	30.5763	69.4237	5.33752	1.4781	9.03541	2.02707	18	1.26	3	2.97
6	24.9912	75.0088	6.48348	1.76009	7.52256	3.30718	25	1.75	4	-0.62
7.5	28.2221	71.7779	5.76975	1.15801	6.5709	3.37119	6	0.42	5	0.62
9	24.7369	75.2631	6.25329	1.00903	7.68237	2.44403	21	1.47	6	6.9
10.5	40.014	59.986	5.4643	0.94823	7.17634	2.653	7	0.49	7	5.73
12	43.7418	56.2582	4.94836	0.942478	6.03842	2.50741	7	0.49	8	10.78
13.5	39.4525	60.5475	5.37651	1.43199	6.53689	2.47299	20	1.4	9	4.19
15	41.9051	58.0949	6.87887	2.63987	5.07496	3.04433	13	0.91	10	4.07
16.5	49.4285	50.5715	5.26018	2.26867	5.77449	2.23721	0	0	11	1.2
18	53.0671	46.9329	5.41158	2.26571	5.3381	2.03912	0	0	12	7.58
19.5	48.4692	51.5308	6.52849	1.63748	6.77237	2.75516	0	0	13	7.58
21	36.9718	63.0282	8.47663	1.24288	5.9488	2.43653	3	0.21	14	10.83
22.5	46.16	53.84	8.73025	1.92951	5.99339	3.33381	6	0.42	15	7.4
24	42.2356	57.7644	9.01154	2.15898	6.0455	2.04278	0	0	16	1.54
25.5	32.2941	67.7059	10.8883	2.26801	6.72681	1.95281	1	0.07	17	0.77
27	27.0855	72.9145	11.0522	2.27761	5.40485	2.14813	21	1.47	18	2.54
28.5	38.1309	61.8691	10.2437	1.87164	6.26657	2.90256	3	0.21	19	2.3
30	43.8863	56.1137	9.60607	2.13867	6.19531	2.61909	4	0.28	20	3.24
31.5	42.0871	57.9129	9.83228	1.34288	6.61446	2.21892	2	0.14	21	3.26
33	45.5936	54.4064	9.20807	1.37673	6.39231	2.14913	5	0.35	22	3.73
34.5	33.0365	66.9635	11.6936	1.76407	6.04608	2.15595	134	9.38	23	1.65
36	30.1539	69.8461	12.9142	1.84027	6.95754	2.12797	5	0.35	24	1.68
37.5	46.399	53.601	10.314	1.42473	6.66667	2.46931	3	0.21	25	5.81
39	35.0365	64.9635	11.3077	1.82035	6.42796	2.6942	0	0	26	10.57
40.5	31.9652	68.0348	12.1934	1.5858	6.38225	2.46286	3	0.21	27	11.6
42	42.7821	57.2179	10.6796	1.73518	5.08555	2.42785	1	0.07	28	9.87
43.5	36.2204	63.7796	11.13	1.66496	3.29313	2.50678	1	0.07	29	8.63
45	29.2503	70.7497	12.0609	1.52801	3.34153	2.58489	2	0.14	30	8.7
46.5	42.1115	57.8885	10.3502	1.34451	3.42506	2.78496	14	0.98	31	9.63
48	38.3413	61.6587	11.636	1.46668	3.36333	2.55873	0	0	32	9.92
49.5	35.8332	64.1668	11.5864	1.62726	3.25282	2.49153	0	0	33	11.96
51	38.2012	61.7988	10.7596	1.45619	4.94599	2.33095	0	0	34	7.74
52.5	23.8093	76.1907	13.2542	1.65084	3.25555	2.20442	0	0	35	8.17
54	38.1606	61.8394	10.7606	2.11646	3.5034	2.40671	0	0	36	10.52
55	52.3111	47.6889	8.46111	2.40664	1.56905	3.47119	8	0.56	37	14.31
									38	10.88
59	35.8525	64.1475	5.17962	0.68854	4.79152	2.6736	96	6.72	39	10.95
60.5	34.6207	65.3793	6.15878	1.37942	3.64931	2.24379	14	0.98	40	8.12
62	39.3904	60.6096	6.67232	1.25137	3.95458	2.0964	4	0.28	41	8.16
63.5	50.3375	49.6625	8.16073	1.92699	3.43077	1.92871	3	0.21	42	10.35
65	42.1403	57.8597	9.95146	2.1058	4.11087	2.01599	2	0.14	43	6.93
66.5	51.1843	48.8157	8.4002	1.82518	2.69338	1.96941	2	0.14	44	9.66
68	45.7944	54.2056	9.23969	2.38726	3.39143	2.08192	2	0.14	45	11.6
69.5	46.8116	53.1884	9.76709	1.79717	3.0175	2.01926	3	0.21	46	9.42
71	40.24	59.76	10.9094	1.61872	3.4885	2.31428	2	0.14	47	8.67
72.5	42.7093	57.2907	11.3071	1.37708	3.28661	2.24227	5	0.35	48	10.64
74	31.8924	68.1076	13.809	1.82195	4.3138	2.26622	4	0.28	49	11.43
75.5	36.8588	63.1412	13.7975	1.53035	3.59478	2.23105	4	0.28	50	10.45
77	15.6413	84.3587	18.5358	1.57146	3.54657	2.34018	0	0	51	8.94
78.5	37.8443	62.1557	13.8144	1.72996	3.16566	2.12096	0	0	52	11.24
80	31.6397	68.3603	14.6327	1.22619	3.00449	2.13043	3	0.21	53	7.19
81.5	39.1313	60.8687	12.3556	1.27956	3.03023	2.16643	0	0	54	5.15
83	40.1383	59.8617	13.2404	1.51655	2.97932	2.30224	0	0	55	5.3
84.5	24.2817	75.7183	15.7576	1.35066	2.95565	2.25809	2	0.14
86	36.057	63.943	13.8361	1.49027	2.97278	2.19442	1	0.07
87.5	24.9966	75.0034	16.1225	1.62748	3.32049	2.18256	3	0.21
89	29.8228	70.1772	15.0202	1.42345	4.62046	2.30101	5	0.35	59	5.78
90.5	38.5121	61.4879	13.0845	1.68916	3.27452	2.55076	2	0.14	60	0.4
92	15.22	84.78	17.7779	1.67106	3.62266	2.68466	1	0.07	61	2.42
93.5	8.57861	91.4214	18.2367	1.61907	3.39693	2.57175	5	0.35	62	2.78
95	11.4586	88.5414	18.2626	1.61412	3.07208	2.739	2	0.14	63	3.55
96.5	43.5609	56.4391	12.0492	1.58531	2.53309	3.91346	2	0.14	64	5.78
98	31.7919	68.2081	14.0146	1.7204	3.33555	2.44351	4	0.28	65	6.81
99.5	29.7573	70.2427	14.7206	1.49841	3.44813	2.41947	3	0	66	3.86
101	32.166	67.834	13.8465	1.53133	3.01018	2.52584	10	0.7	67	2.52
102.5	28.6043	71.3957	14.0899	1.86571	3.3354	2.65207	4	0.28	68	3.07
104	26.0877	73.9123	14.3726	1.57841	3.14577	2.12495	0	0	69	3.38
105.5	13.9525	86.0475	16.1878	1.49845	3.40367	2.15907	0	0	70	5.24
107	12.2114	87.7886	16.2856	1.60628	3.03515	2.52966	0	0	71	5.79
									72	7.27
									73	5.99
Note:	58 cm is 5.67 cm2 a-1								74	6.37
	Between 55-59 cm for Char is treated with caution due to possible contamination.								75	7.08
									76	10.16
									77	7.05
									78	5.15
									79	4.93
									80	5.16
									81	5.25
									82	3.14
									83	4.41
									84	4.55
									85	8.03
									86	10.16
									87	12.89
									88	18.24
									89	10.86
									90	6.71
									91	8.01
									92	10.69
									93	11.86
									94	6.26
									95	7.14
									96	9.95
									97	6.85
									98	6.11
									99	6.61
									100	3.96
									101	6.78
									102	8.44
									103	9.16
									104	8.89
									105	10.69

## Sheet: d13C and C% (Fig 6,8,9)
Sample	Depth	d13C	C%
Will03 - 1.5cm	1.5	-21.9	1.7		Standard deviation = 0.05 for samples with C%< 1.0
Will03 - 6cm	6	-23.1	2.1		0.1 for samples with C% 1.0-5.0
Will03 - 10.5cm	10.5	-21.2	0.62		0.2 for samples with C% >5.0
Will03 - 15cm	15	-19.6	0.49
Will03 - 19.5cm	19.5	-19.8	0.42		Standard deviation for d13C samples = 0.4 unless otherwise stated
Will03 - 24cm	24	-18.9	0.14
Will03 - 28.5cm	28.5	-18.6	0.26
Will03 - 33cm	33	-17.7	0.16
Will03 - 34.5cm	34.5	-19	0.2
Will03 - 39cm	39	-19.1	0.21
Will03 - 43.5cm	43.5	-19	0.3
Will03 - 48cm	48	-18.5	0.22
Will03 - 52.5cm	52.5	-19.7	0.19
Will03 - 59cm	59	-22.1	1.4
Will03 - 60.5cm	60.5	-22.7	1.4
Will03 - 62cm	62	-22.1	1
Will03 - 66.5cm	66.5	-19.5	0.14
Will03 - 71cm	71	-21	0.12
Will03 - 75.5cm	75.5	-19.3	0.08
Will03 - 80cm	80	-19.5	0.07
Will03 - 84.5cm	84.5	-21.2	0.06
Will03 - 89cm	89	-20.6	0.06
Will03 - 93.5cm	93.5	-18.2	0.05
Will03 - 98cm	98	-18.3	0.04
Will03 - 102.5cm	102.5	-18.9	0.05
Will03 - 107cm	107	-18.6	0.06
Buck03 - 1.5cm	1.5	-23.7	21
Buck03 - 6cm	6	-16.7	21.9
Buck03 - 10.5cm	10.5	-18.6	12.9
Buck03 - 15cm	15	-22.9	2.3
Buck03 - 19.5cm	19.5	-22.4	1.4
Buck03 - 24cm	24	-22.6	1
Buck03 - 28.5cm	28.5	-23.2	0.81
Buck03 - 42cm	42	-22.1	0.39
Buck03 - 46.5cm	46.5	-21.9	0.41
Buck03 - 51cm	51	-22.1	0.51
Buck03 - 55.5cm	55.5	-22	0.47
Buck03 - 60cm	60
Buck03 - 64.5cm	64.5	-21	0.4
Buck03 - 69cm	69	-20.8	0.39
Buck03 - 73.5cm	73.5	-20.7	0.5

## Sheet: Linear Sedi Rates (S2 Fig)
Buck02					Buck03						Will02					Will03
Depth (cm)	Depth (mm)	Age	DBD (g/cm3)		Depth (cm)	Depth (mm)	Age	DBD (g/cm3)			Depth (cm)	Depth (mm)	Age	DBD (g/cm3)		Depth (cm)	Depth (mm)	Age	DBD (g/cm3)
0	0	0			0	0	0				0	0	0			0	0	0
1	10		0.971018		1.5	15		0.39354			1.5	15		1.31		1.5	15		0.538717
2	20		1.26394		3	30		0.522566			3	30		1.06319		3	30		0.425796
3.5	35		1.2746		4.5	45		0.41146			4.5	45		1.62947		4.5	45		1.4781
5	50		1.08133		6	60		0.279602			6	60		1.49854		6	60		1.76009
6.5	65		1.39704		7.5	75		0.426858			7.5	75		1.68863		7.5	75		1.15801
8	80		1.36527		9	90		0.462124			9	90		1.57562		9	90		1.00903
9.5	95		1.43323		10.5	105		0.508407			10.5	105		1.59274		10.5	105		0.94823
11	110		1.43907		12	120		1.10863			12	120		1.23854		12	120		0.942478
12.5	125		1.51376		13.5	135		1.32509			13.5	135		1.43783		13.5	135		1.43199
14	140		1.60867		15	150		1.24774			15	150		1.42407		15	150		2.63987
15.5	155		1.52261		16.5	165		1.2065			16.5	165		1.52509		16.5	165		2.26867
17	170		1.53305		18	180		1.63217			18	180		1.54646		18	180		2.26571
18.5	185		1.74164		19.5	195		1.62314			19.5	195		1.53013		19.5	195		1.63748
20	200		1.63465		21	210		0.710221			21	210		1.56956		21	210		1.24288
21.5	215		1.63009		22.5	225		1.28597			22.5	225		1.65823		22.5	225		1.92951
23	230		1.6704		24	240		1.1785			24	240		1.58372		24	240		2.15898
24.5	245		1.68571		25.5	255		1.55513			25.5	255		1.68739		25.5	255		2.26801
26	260		1.67084		27	270		1.37102			27	270		1.60686		27	270		2.27761
27.5	275		1.53177		28.5	285		1.50885			28.5	285	240	1.61553		28.5	285		1.87164
29	290		1.47199		30	300		1.63381			30	300		1.70774		30	300		2.13867
30.5	305	410	1.55053		31.5	315		1.49416			31.5	315		1.69562		31.5	315		1.34288
32	320		1.54111		33	330		2.00314			33	330		1.65912		33	330		1.37673
33.5	335		1.55779		34.5	345		1.61			34.5	345		1.6277		34.5	345		1.76407
35	350		1.6481		36	360		0.539602			36	360		1.56659		36	360		1.84027
36.5	365		1.55102		37.5	375		1.82323			37.5	375		1.68066		37.5	375		1.42473
38	380		1.6665		39	390		1.82381			39	390		1.76978		39	390		1.82035
39.5	395		1.62097		40.5	405	1770	2.74425			40.5	405		1.84142		40.5	405	1150	1.5858
41	410		1.51558		42	420		1.48248			42	420		1.66199		42	420		1.73518
42.5	425		1.71217		43.5	435		1.71204			43.5	435		1.68381		43.5	435		1.66496
44	440		1.59111		45	450		2.15482			45	450		1.69128		45	450		1.52801
45.5	455		1.69075		46.5	465		1.77235			46.5	465		1.82296		46.5	465		1.34451
47	470		1.73097		48	480		1.7358			48	480		1.76699		48	480		1.46668
48.5	485		1.7731		49.5	495		1.74363			49.5	495		1.83124		49.5	495		1.62726
50	500		1.62854		51	510		1.92235			51	510		1.80788		51	510		1.45619
51.5	515		1.63243		52.5	525		1.6165			52.5	525		1.83199		52.5	525		1.65084
53	530		1.59584		54	540		1.82097			54	540		1.77473		54	540		2.11646
54.5	545	780	1.8131		55.5	555		1.69872			55.5	555		1.735		55	550		2.40664				BREAK
					57	570		1.67522			57	570		1.81482
Buck02					58.5	585		1.91354			58.5	585		1.73522		59	590		0.68854
Mean DBD	1.54757				60	600		2.70805			60	600		1.7292		60.5	605		1.37942
mm a-1	0.43043				61.5	615		1.18735								62	620		1.25137
cm a-1	0.043043				63	630		2.07296			Will02					63.5	635		1.92699
Bulk Mass Accumulation					64.5	645		2.08314			Mean DBD	1.63043				65	650		2.1058
g cm-2 a-1	0.0666123				66	660		2.13509			mm a-1	0.338437				66.5	665		1.82518
					67.5	675		2.03982			cm a-1	0.0338437				68	680		2.38726
					69	690		1.54146			Bulk Mass Accumulation					69.5	695		1.79717
					70.5	705		2.59765			g cm-2 a-1	0.05518				71	710		1.61872
					72	720		1.63889								72.5	725		1.37708
					73.5	735		2.35279								74	740		1.82195
					75	750										75.5	755		1.53035
					76.5	765										77	770		1.57146
					78	780										78.5	785		1.72996
					79.5	795										80	800		1.22619
					81	810										81.5	815		1.27956
					82.5	825										83	830		1.51655
					84	840			Age was not used							84.5	845		1.35066
					85.5	855		1060								86	860		1.49027
																87.5	875		1.62748
					Buck03											89	890		1.42345
					Mean DBD	1.51092										90.5	905		1.68916
					mm a-1	0.404976										92	920		1.67106
					cm a-1	0.0404976										93.5	935		1.61907
					Bulk Mass Accumulation											95	950		1.61412
					g cm-2 a-1	0.0611887										96.5	965		1.58531
																98	980		1.7204
																99.5	995		1.49841
																101	1010		1.53133
																102.5	1025		1.86571
																104	1040		1.57841
																105.5	1055		1.49845
																107	1070		1.60628
																108.5	1085
																110	1100
																111.5	1115
																113	1130
																114.5	1145
																116	1160
																117	1170	32093
																Will03 (Top Half Only)
																Mean DBD	1.61352
																mm a-1	0.653522
																cm a-1	0.0653522
																Bulk Mass Accumulation
																g cm-2 a-1	0.105447

## Sheet: CHAR v.s. Age (Fig 9)
Buck02				Buck03				Will02				Will03
Sed rate (cm/year) =		0.04		Sed rate (cm/year) =		0.04		Sed rate (cm/year) =		0.03		Sed rate (cm/year) =		0.07
Depth (cm)	CHAR (no cm-2 a-1)	Age (year BP)		Depth (cm)	CHAR (no cm-2 a-1)	Age (year BP)		Depth (cm)	CHAR (no cm-2 a-1)	Age (year BP)		Depth (cm)	CHAR (no cm-2 a-1)	Age (year BP)
1	0.07	0		1.5	0.95	0		1.5	0	0		1.5	0	0
2	0	25		3	2.15	37.5		3	0	50		3	0.56	21.4286
3.5	0	50		4.5	0	75		4.5	0	100		4.5	0.21	42.8571
5	0.15	87.5		6	3.11	112.5		6	0	150		6	0.7	64.2857
6.5	0	125		7.5	0	150		7.5	0.96	200		7.5	0	85.7143
8	0	162.5		9	0	187.5		9	0	250		9	0.42	107.143
9.5	0	200		10.5	0	225		10.5	0	300		10.5	0	128.571
11	0	237.5		12	0	262.5		12	0	350		12	0	150
12.5	0	275		13.5	0	300		13.5	1.92	400		13.5	0.35	171.429
14	0	312.5		15	0.23	337.5		15	10.08	450		15	0	192.857
15.5	0.19	350		16.5	3.75	375		16.5	9.99	500		16.5	0	214.286
17	0	387.5		18	0.03	412.5		18	0.06	550		18	0	235.714
18.5	0	425		19.5	3.27	450		19.5	0.09	600		19.5	0	257.143
20	0	462.5		21	0.55	487.5		21	0	650		21	0	278.571
21.5	0	500		22.5	0.43	525		22.5	3.69	700		22.5	0	300
23	0	537.5		24	0.63	562.5		24	2.88	750		24	0	321.429
24.5	0	575		25.5	0	600		25.5	2.91	800		25.5	0	342.857
26	0	612.5		27	0.55	637.5		27	0.81	850		27	0.42	364.286
27.5	0	650		28.5	0	675		28.5	6.24	900		28.5	0	385.714
29	0	687.5		30	0	712.5		30	2.01	950		30	0	407.143
30.5	0.11	725		31.5	0.87	750		31.5	12.09	1000		31.5	0	428.571
32	0	762.5		33	0.47	787.5		33	7.68	1050		33	0	450
33.5	0	800		34.5	0	825		34.5	1.98	1100		34.5	8.33	471.429
35	0	837.5		36	1.39	862.5		36	0.69	1150		36	0	492.857
36.5	0	875		37.5	0.35	900		37.5	1.65	1200		37.5	0	514.286
38	0	912.5		39	0	937.5		39	2.73	1250		39	0	535.714
39.5	0	950		40.5	0	975		40.5	0.27	1300		40.5	0	557.143
41	0	987.5		42	0	1012.5		42	5.25	1350		42	0	578.571
42.5	0	1025		43.5	0	1050		43.5	2.16	1400		43.5	0	600
44	0	1062.5		45	0	1087.5		45	10.47	1450		45	0	621.429
45.5	0	1100		46.5	0	1125		46.5	3.81	1500		46.5	0	642.857
47	0	1137.5		48	0	1162.5		48	2.43	1550		48	0	664.286
48.5	0	1175		49.5	0	1200		49.5	8.61	1600		49.5	0	685.714
50	0	1212.5		51	0	1237.5		51	2.88	1650		51	0	707.143
51.5	0	1250		52.5	0	1275		52.5	1.41	1700		52.5	0	728.571
53	0	1287.5		54	0	1312.5		54	4.98	1750		54	0	750
54.5	0	1325		55.5	0	1350		55.5	0.48	1800		55	0	771.429
				57	0	1387.5		57	0.96	1850		56.5		785.714
				58.5	0	1425		58.5	1.92	1900		58	5.67	807.143
Mean CHAR	0.0140541			60	0	1462.5		60	2.16	1950		59	0	828.571
Min	0			61.5	0	1500						60.5	0	842.857
Max	0.19			63	0	1537.5						62	0	864.286
Mean	0.0140541			64.5	0	1575		Mean	2.90625			63.5	0	885.714
				66	0	1612.5		Min	0			65	0	907.143
				67.5	0	1650		Max	12.09			66.5	0	928.571
				69	0	1687.5		Mean	2.90625			68	0	950
				70.5	0	1725						69.5	0	971.429
				72	0	1762.5						71	0	992.857
				73.5	0	1800						72.5	0	1014.29
												74	0	1035.71
												75.5	0	1057.14
				Mean CHAR	0.382245							77	0	1078.57
				Min	0							78.5	0	1100
				Max	3.75							80	0	1121.43
				Mean	0.382245							81.5	0	1142.86
												83	0	1164.29
												84.5	0	1185.71
												86	0	1207.14
												87.5	0	1228.57
												89	0	1250
												90.5	0	1271.43
												92	0	1292.86
												93.5	0	1314.29
												95	0	1335.71
												96.5	0	1357.14
												98	0	1378.57
												99.5	0	1400
												101	0	1421.43
												102.5	0	1442.86
												104	0	1464.29
												105.5	0	1485.71
												107	0	1507.14
												Mean CHAR	0.234648
												Min	0
												Max	8.33
												Mean	0.234648
												Note:
												55-59 cm is treated with caution!
												Possible charcoal contamination.

## Sheet: NPWS_Fire_Data_(Fig 1 & 2)
FID	OBJECTID	FireName	FireNo	FireYear	Label	StartDate	EndDate	AreaHa	PerimeterM	Region	GlobalID	GISID	NPWSBranch	NPWSArea	Shape_Leng	Shape_Area
7465	7466	By-pass Channel East	0	200203	2002-03 Wildfire			77.8397	4281.7	NPLA	{59A0F142-43E2-4C1E-BC17-D30A8321B669}	NPLA-FB000002	NTHI	CAST	0.0403231	7.33074e-05
7466	7467	Oxley Boundary	0	200203	2002-03 Wildfire			43.0907	3093.58	NPLA	{66FA369C-7E3D-43D7-9CD7-0E6FE56C2F80}	NPLA-FB000003	NTHI	CAST	0.030507	4.0681e-05
7467	7468	fire2002 - duck swamp	0	200203	2002-03 Wildfire			6.33413	1313.65	NPLA	{F230EE9B-A11D-4C21-8B84-D9E5EDA3A80F}	NPLA-FB000004	NTHI	CAST	0.0126212	5.96072e-06
7683	7684	Oxley Boundary	0	200304	2003-04 Wildfire			35.7597	3073.51	NPLA	{1BC4218E-6C1F-4A6F-BC35-87748BCD53DD}	NPLA-FB000212	NTHI	CAST	0.030271	3.37619e-05
7684	7685	Bora Well	0	200405	2004-05 Wildfire			2362.94	36031.8	NPLA	{3E4745B7-B454-425E-B9CF-198C7A8385A9}	NPLA-FB000213	NTHI	CAST	0.348977	0.00222498
7685	7686	Fire 2001	0	200102	2001-02 Wildfire			8.07806	1242.94	NPLA	{D5F15454-63F7-4621-8405-2CFC8C1C0C2C}	NPLA-FB000214	NTHI	CAST	0.0119853	7.60519e-06
7686	7687	Fire 2001	0	200102	2001-02 Wildfire			3595.66	39647	NPLA	{CCC65366-18D7-4964-94F3-195DAB94784E}	NPLA-FB000215	NTHI	CAST	0.385749	0.00338554
7687	7688	Fire 2001	0	200102	2001-02 Wildfire			2.42632	624.596	NPLA	{F47D10AB-1E9D-48E1-92D1-F61E9346419B}	NPLA-FB000216	NTHI	CAST	0.00610088	2.28419e-06
7688	7689	Wildfire 78/79	0	197879	1978-79 Wildfire			1653.91	16598.9	NPLA	{95B63F33-4187-465C-8A57-EE456E3D6265}	NPLA-FB000217	NTHI	CAST	0.15894	0.00155877
7689	7690	Wildfire 80/81	0	198081	1980-81 Wildfire			1685.96	20301.2	NPLA	{3C048940-38EA-4A0C-969B-CBE15804B92D}	NPLA-FB000218	NTHI	CAST	0.191872	0.00159136
7690	7691	Wildfire 1989/90	0	198990	1989-90 Wildfire			124.696	6552.23	NPLA	{A6EA1D8F-64F0-4383-82B0-63AF08ABA643}	NPLA-FB000219	NTHI	CAST	0.0638155	0.000117729
7691	7692	Wildfire 1994/95	0	199495	1994-95 Wildfire			1815.5	23123.4	NPLA	{E789FC84-7633-4C79-ABEC-96A4C06333AE}	NPLA-FB000220	NTHI	CAST	0.22014	0.00170907
7692	7693	Wildfire 1995/96	0	199596	1995-96 Wildfire			1942.72	31911.8	NPLA	{BCFC90AF-A227-4231-BD10-7EE0D70CCEC8}	NPLA-FB000221	NTHI	CAST	0.30946	0.00182929
7693	7694	Wildfire 1997/98	0	199798	1997-98 Wildfire			71.7087	4184.62	NPLA	{F4EB5197-5193-4081-8A03-4C4F165A337D}	NPLA-FB000222	NTHI	CAST	0.0401419	6.75244e-05
8558	8559	J Block Fire	0	200910	2009-10 Wildfire	2009-12-29		3506.54	25418.3	NPLA	{9B045D7E-E2FC-4E17-80A4-7FC1D3BE76BB}	NPLA-FB000442	NTHI	CAST	0.244907	0.00330192
9384	9385	Macquarrie Marshes		200001	2000-01 Prescribed Burn			74.8251	4224.81	NPLA	{2AFEAD41-8731-45A0-8994-50F89A602D46}	NPLA-FB000951	NTHI	CAST	0.0410444	7.04185e-05
9385	9386	Macquarrie Marshes		200001	2000-01 Prescribed Burn			10.585	2199.31	NPLA	{4865BF97-F7C1-4D20-8A64-E096CE09D7F8}	NPLA-FB000952	NTHI	CAST	0.0204681	9.99293e-06
9386	9387	Macquarrie Marshes		200001	2000-01 Prescribed Burn			181.469	7982.26	NPLA	{AF255D55-A990-43EC-9B10-DA5D2C16F251}	NPLA-FB000953	NTHI	CAST	0.0787251	0.000170874
9387	9388	Macquarrie Marshes		200001	2000-01 Prescribed Burn			11.2972	2192.08	NPLA	{763FDBD6-0EDA-4551-8609-B8C1C221921C}	NPLA-FB000954	NTHI	CAST	0.0205279	1.0664e-05
9388	9389	Macquarrie Marshes		200001	2000-01 Prescribed Burn			47.6529	4998.4	NPLA	{ADB2BE66-976D-4521-858F-07EFAC01B2A5}	NPLA-FB000955	NTHI	CAST	0.0490572	4.49773e-05
9389	9390	Macquarrie Marshes		200001	2000-01 Prescribed Burn			8.61115	1109.61	NPLA	{3F922034-CD49-4835-93DF-5639DB19FE1E}	NPLA-FB000956	NTHI	CAST	0.0107987	8.1272e-06
9390	9391	Macquarrie Marshes		200001	2000-01 Prescribed Burn			7.96538	1435.91	NPLA	{AEAC9189-F8A8-4A2C-BAB2-1421ED18166C}	NPLA-FB000957	NTHI	CAST	0.014227	7.49644e-06
9391	9392	Macquarrie Marshes		200102	2001-02 Prescribed Burn			13.0575	4512.33	NPLA	{1B0033A3-18E6-41F0-88F5-F58381C93E35}	NPLA-FB000958	NTHI	CAST	0.0413017	1.22964e-05
9392	9393	Ginghet 1		200203	2002-03 Prescribed Burn			182.171	5727.5	NPLA	{715F824A-7844-4AC6-8411-3CB7DC8FD63D}	NPLA-FB000959	NTHI	CAST	0.055115	0.000171444
9393	9394	Ginghet 2		200203	2002-03 Prescribed Burn			207.265	7613.08	NPLA	{B5EC3EF2-2915-428A-8BAE-BFFB9F8E8720}	NPLA-FB000960	NTHI	CAST	0.0729951	0.000195023
9394	9395	Oxley Boundary		200304	2003-04 Prescribed Burn			43.0907	3093.58	NPLA	{A08AFF32-651C-4FF9-93A5-0782E1751D70}	NPLA-FB000961	NTHI	CAST	0.030507	4.0681e-05
9395	9396	Monkeygar Creek		200304	2003-04 Prescribed Burn			107.186	9509.12	NPLA	{1B580F4A-21B3-486F-9D00-10AFACA2DDFF}	NPLA-FB000962	NTHI	CAST	0.091898	0.000101171
9396	9397	Masman Yards Trail		200304	2003-04 Prescribed Burn			110.087	8508.72	NPLA	{C64609F1-5DD2-42E6-937E-01FE8C5100AF}	NPLA-FB000963	NTHI	CAST	0.0835962	0.000103605
9397	9398	Masman Yards Trail		200304	2003-04 Prescribed Burn			0.716545	470.113	NPLA	{1BE3035D-F9D4-46AF-A8D5-89E017720689}	NPLA-FB000964	NTHI	CAST	0.00448009	6.74342e-07
9479	9480	Macquarrie Marshes		200001	2000-01 Prescribed Burn			9.74424	1316.62	NPLA	{A7259BE2-6D5C-49D6-963B-BD3FF2982280}	NPLA-FB001046	NTHI	CAST	0.0127097	9.1998e-06
9480	9481	Hunts / Edens		200203	2002-03 Prescribed Burn			937.399	20719.6	NPLA	{CCB4EC95-1106-43C8-B12D-8C3AA06493CF}	NPLA-FB001047	NTHI	CAST	0.19602	0.000882556
9481	9482	Hunts / Eden - bonus acres		200203	2002-03 Prescribed Burn			30.2304	3239.14	NPLA	{D06E52A8-68AF-4D0E-9333-9B9A4BF3C30E}	NPLA-FB001048	NTHI	CAST	0.0302619	2.84531e-05
9482	9483	K Block		200304	2003-04 Prescribed Burn			899.364	27668.5	NPLA	{36481AA5-EE49-47D0-9701-72AAD2259A89}	NPLA-FB001049	NTHI	CAST	0.271388	0.000846984
9483	9484	Burn 87		198788	1987-88 Prescribed Burn			1655.55	23177	NPLA	{D28E8AF0-6CFB-425A-8317-5418093B06A3}	NPLA-FB001050	NTHI	CAST	0.222714	0.00155883
9484	9485	Burn 92		199293	1992-93 Prescribed Burn			1045.08	18589.8	NPLA	{695B8963-5699-45CA-8800-B2737BDFD4C4}	NPLA-FB001051	NTHI	CAST	0.177439	0.000986507
9485	9486	Burn 92		199293	1992-93 Prescribed Burn			3016.38	43735.5	NPLA	{C4E650F2-D312-436A-834F-887C7666E2E8}	NPLA-FB001052	NTHI	CAST	0.426794	0.00284035
9486	9487	Burn 99		199900	1999-00 Prescribed Burn			828.853	29300.9	NPLA	{1CC1CB1D-79B5-46E8-B501-364B55887B65}	NPLA-FB001053	NTHI	CAST	0.284262	0.000780609
29467	29468	By-pass Channel	HR12033158125	201314	2013-14 Prescribed Burn	2013-08-16	2013-09-03	214.638	7693.42	NPLA	{EE1346EF-82A9-4432-9F76-D8CA7166A6D9}	NPLA-FB001380	NTHI	CAST	0.0719685	0.000202122
29468	29469	By-pass Channel	13090276790	201314	2013-14 Wildfire	2013-08-16	2013-09-03	1940	32932.5	NPLA	{DEA89338-8541-4C67-B8C9-C844821B1B7B}	NPLA-FB001381	NTHI	CAST	0.317907	0.00182676
30684	30685	Masmans	14122982985	201415	2014-15 Wildfire	2014-12-29	2015-01-06	15.3576	1886.95	NPLA	{5ADAD74D-F34E-405D-826D-6433D7CB1CFC}	NPLA-FB001417	NTHI	CAST	0.0180345	1.44524e-05
30789	30790	Macquarie Marshes Cresswell	15022587129	201415	2014-15 Wildfire	2015-02-25	2015-03-14	206.588	7212.83	NPLA	{6A1EF31F-3A16-4663-94D5-3214E76EFF29}	NPLA-FB001431	NTHI	CAST	0.0696167	0.000194426
30790	30791	North Marsh Cresswell	15030187477	201415	2014-15 Wildfire	2015-03-01	2015-03-14	176.44	5707.64	NPLA	{9A921DA9-86B3-4C68-8B1E-334A4447E25A}	NPLA-FB001432	NTHI	CAST	0.0551675	0.000166009
30879	30880	Ninia	HR12071260008	201415	2014-15 Prescribed Burn	2015-03-31	2015-04-01	372.636	8131.73	NPLA	{FF427770-A399-4CE0-BD42-48F812052F98}	NPLA-FB001442	NTHI	CAST	0.078526	0.000351188
31261	31262	Carinda Rd, The Marra	16031519538	201516	2015-16 Wildfire	2016-03-15	2016-03-26	3308.93	30843.2	NPLA	{FA4CAAB9-AFEF-41CB-8136-DC9D198429BF}	NPLA-FB001456	NTHI	CAST	0.296733	0.00311572

## Sheet: Sentinel Data (Fig 1 & 2)
FID	FID_	id	satellite	satellite_	satellite1	sensor	orbit	start_dt	stop_dt	filename	process_dt	process_al	process__1	load_dt	latitude	longitude	location	temp_kelvi	datetime	power	confidence	age_hours	australian	Year
0	hotspot_historic.fid--ced3a23_15b130c0244_-65ea	10785493	AQUA	2002-022A	NASA	MODIS	74383	2016-04-28T04:15:12	2016-04-28T04:27:13	Aqua20160428T041512Z20160428T042713Zhotspots.txt		MOD14	5.0.1		-30.8011	147.644	POINT (16435705.549050394 -3606943.228556181)	342.8	2016-04-28T04:15:10	57.9	91	7911	2016	2016
1	hotspot_historic.fid--ced3a23_15b130c0244_-63d0	10776598	AQUA	2002-022A	NASA	MODIS	74281	2016-04-21T04:09:23	2016-04-21T04:21:21	Aqua20160421T040923Z20160421T042121Zhotspots.txt		MOD14	5.0.1		-30.9422	147.732	POINT (16445469.047629395 -3625246.932790509)	341.8	2016-04-21T04:16:20	38.7	91	8079	2016	2016
2	hotspot_historic.fid--ced3a23_15b130c0244_-599d	10734647	TERRA	1999-068A	NASA	MODIS	86416	2016-03-17T13:02:46	2016-03-17T13:14:51	Terra20160317T130246Z20160317T131451Zhotspots.txt		MOD14	5.0.1		-30.6929	147.548	POINT (16424970.342636256 -3592923.7844383833)	347.4	2016-03-17T13:08:50	67.6	100	9012	2016	2016
3	hotspot_historic.fid--ced3a23_15b130c0244_-599c	10734643	TERRA	1999-068A	NASA	MODIS	86416	2016-03-17T13:02:46	2016-03-17T13:14:51	Terra20160317T130246Z20160317T131451Zhotspots.txt		MOD14	5.0.1		-30.7088	147.546	POINT (16424776.758041762 -3594982.2712807264)	352.3	2016-03-17T13:05:20	75.7	100	9012	2016	2016
4	hotspot_historic.fid--ced3a23_15b130c0244_-599b	10734653	TERRA	1999-068A	NASA	MODIS	86416	2016-03-17T13:02:46	2016-03-17T13:14:51	Terra20160317T130246Z20160317T131451Zhotspots.txt		MOD14	5.0.1		-30.6853	147.535	POINT (16423509.608278068 -3591949.2933537196)	316.8	2016-03-17T13:03:40	18.7	92	9012	2016	2016
5	hotspot_historic.fid--ced3a23_15b130c0244_-599a	10734652	TERRA	1999-068A	NASA	MODIS	86416	2016-03-17T13:02:46	2016-03-17T13:14:51	Terra20160317T130246Z20160317T131451Zhotspots.txt		MOD14	5.0.1		-30.6836	147.546	POINT (16424746.145181794 -3591724.063132807)	342.1	2016-03-17T13:03:40	56.5	100	9012	2016	2016
6	hotspot_historic.fid--ced3a23_15b130c0244_-5998	10734641	TERRA	1999-068A	NASA	MODIS	86416	2016-03-17T13:02:46	2016-03-17T13:14:51	Terra20160317T130246Z20160317T131451Zhotspots.txt		MOD14	5.0.1		-30.718	147.548	POINT (16425000.955496222 -3596182.0465683932)	364.5	2016-03-17T13:03:10	109.5	100	9012	2016	2016
7	hotspot_historic.fid--ced3a23_15b130c0244_-5993	10734642	TERRA	1999-068A	NASA	MODIS	86416	2016-03-17T13:02:46	2016-03-17T13:14:51	Terra20160317T130246Z20160317T131451Zhotspots.txt		MOD14	5.0.1		-30.7198	147.537	POINT (16423762.637480643 -3596409.688000766)	335.1	2016-03-17T13:02:50	43.5	100	9012	2016	2016
8	hotspot_historic.fid--ced3a23_15b130c0244_-5992	10734645	TERRA	1999-068A	NASA	MODIS	86416	2016-03-17T13:02:46	2016-03-17T13:14:51	Terra20160317T130246Z20160317T131451Zhotspots.txt		MOD14	5.0.1		-30.6995	147.544	POINT (16424554.230379667 -3593782.8701600116)	334.5	2016-03-17T13:02:50	40.9	100	9012	2016	2016
9	hotspot_historic.fid--ced3a23_15b130c0244_-598e	10734644	TERRA	1999-068A	NASA	MODIS	86416	2016-03-17T13:02:46	2016-03-17T13:14:51	Terra20160317T130246Z20160317T131451Zhotspots.txt		MOD14	5.0.1		-30.6977	147.555	POINT (16425790.767283399 -3593553.9819951304)	345.6	2016-03-17T13:02:50	62	100	9012	2016	2016
10	hotspot_historic.fid--ced3a23_15b130c0244_-598d	10734603	AQUA	2002-022A	NASA	MODIS	73771	2016-03-17T03:39:07	2016-03-17T03:48:58	Aqua20160317T033907Z20160317T034858Zhotspots.txt		MOD14	5.0.1		-30.7121	147.538	POINT (16423808.501110842 -3595413.6902619298)	367.6	2016-03-17T03:46:50	109.4	94	9022	2016	2016
11	hotspot_historic.fid--ced3a23_15b130c0244_-593e	10734454	TERRA	1999-068A	NASA	MODIS	86409	2016-03-17T00:54:41	2016-03-17T01:07:23	Terra20160317T005441Z20160317T010723Zhotspots.txt		MOD14	5.0.1		-30.7089	147.546	POINT (16424793.678604366 -3595003.76419057)	351.6	2016-03-17T01:04:10	67.4	96	9024	2016	2016
12	hotspot_historic.fid--ced3a23_15b130c0244_-5936	10734453	TERRA	1999-068A	NASA	MODIS	86409	2016-03-17T00:54:41	2016-03-17T01:07:23	Terra20160317T005441Z20160317T010723Zhotspots.txt		MOD14	5.0.1		-30.7066	147.509	POINT (16420647.472850282 -3594706.6215172024)	342.6	2016-03-17T00:55:30	46.3	91	9024	2016	2016
13	hotspot_historic.fid--ced3a23_15b130c0244_-5932	10734450	TERRA	1999-068A	NASA	MODIS	86409	2016-03-17T00:54:41	2016-03-17T01:07:23	Terra20160317T005441Z20160317T010723Zhotspots.txt		MOD14	5.0.1		-30.6984	147.517	POINT (16421523.891201291 -3593642.274331161)	344.5	2016-03-17T00:54:40	48	92	9024	2016	2016
14	hotspot_historic.fid--ced3a23_15b130c0244_-592a	10734427	TERRA	1999-068A	NASA	MODIS	86401	2016-03-16T12:21:32	2016-03-16T12:29:13	Terra20160316T122132Z20160316T122913Zhotspots.txt		MOD14	5.0.1		-30.6931	147.539	POINT (16423918.93004571 -3592959.384316077)	321.3	2016-03-16T12:23:30	27.9	100	9037	2016	2016
15	hotspot_historic.fid--ced3a23_15b130c0244_-5929	10734425	TERRA	1999-068A	NASA	MODIS	86401	2016-03-16T12:21:32	2016-03-16T12:29:13	Terra20160316T122132Z20160316T122913Zhotspots.txt		MOD14	5.0.1		-30.6968	147.514	POINT (16421175.683834096 -3593429.959503608)	316.3	2016-03-16T12:22:20	22	91	9037	2016	2016
16	hotspot_historic.fid--ced3a23_15b130c0244_-4e84	10379943	TERRA	1999-068A	NASA	MODIS	83474	2015-08-28T12:28:15	2015-08-28T12:37:53	Terra20150828T122815Z20150828T123753Zhotspots.txt		MOD14	5.0.1		-30.8757	147.516	POINT (16421433.945052737 -3616622.109769919)	323.6	2015-08-28T12:29:30	34.2	100	13813	2015	2015
17	hotspot_historic.fid--ced3a23_15b130c0244_-4e83	10379941	TERRA	1999-068A	NASA	MODIS	83474	2015-08-28T12:28:15	2015-08-28T12:37:53	Terra20150828T122815Z20150828T123753Zhotspots.txt		MOD14	5.0.1		-30.874	147.521	POINT (16421982.52750336 -3616391.245332813)	327.5	2015-08-28T12:29:00	39.7	100	13813	2015	2015
18	hotspot_historic.fid--ced3a23_15b130c0244_-4ad7	10295781	AQUA	2002-022A	NASA	MODIS	69286	2015-05-14T04:03:08	2015-05-14T04:14:58	Aqua20150514T040308Z20150514T041458Zhotspots.txt		MOD14	5.0.1		-30.556	147.537	POINT (16423759.29789591 -3575214.340795)	343	2015-05-14T04:04:10	54	92	16293	2015	2015
19	hotspot_historic.fid--ced3a23_15b130c0244_-4abb	10295017	TERRA	1999-068A	NASA	MODIS	81923	2015-05-13T23:44:46	2015-05-13T23:53:00	Terra20150513T234446Z20150513T235300Zhotspots.txt		MOD14	5.0.1		-30.5617	147.543	POINT (16424399.607606959 -3575952.1117664715)	346.4	2015-05-13T23:49:00	66.3	93	16298	2015	2015
20	hotspot_historic.fid--ced3a23_15b130c0244_-3adc	10199539	AQUA	2002-022A	NASA	MODIS	68223	2015-03-02T04:08:56	2015-03-02T04:20:57	Aqua20150302T040856Z20150302T042057Zhotspots.txt		MOD14	5.0.1		-30.6317	147.531	POINT (16423049.30218364 -3585009.2767893653)	353.2	2015-03-02T04:10:30	47.6	97	18147	2015	2015
21	hotspot_historic.fid--ced3a23_15b130c0244_-3abd	10199434	TERRA	1999-068A	NASA	MODIS	80853	2015-03-01T12:50:39	2015-03-01T13:02:28	Terra20150301T125039Z20150301T130228Zhotspots.txt		MOD14	5.0.1		-30.6361	147.525	POINT (16422442.83359779 -3585580.7260505967)	342.3	2015-03-01T12:55:00	55.6	100	18162	2015	2015
22	hotspot_historic.fid--ced3a23_15b130c0244_-3abc	10199436	TERRA	1999-068A	NASA	MODIS	80853	2015-03-01T12:50:39	2015-03-01T13:02:28	Terra20150301T125039Z20150301T130228Zhotspots.txt		MOD14	5.0.1		-30.627	147.524	POINT (16422257.709284602 -3584397.750181968)	328.2	2015-03-01T12:51:00	32	100	18163	2015	2015
23	hotspot_historic.fid--ced3a23_15b130c0244_-3abb	10199433	TERRA	1999-068A	NASA	MODIS	80853	2015-03-01T12:50:39	2015-03-01T13:02:28	Terra20150301T125039Z20150301T130228Zhotspots.txt		MOD14	5.0.1		-30.6347	147.536	POINT (16423638.738887383 -3585393.517589477)	342.5	2015-03-01T12:51:00	56	100	18163	2015	2015
24	hotspot_historic.fid--ced3a23_15b130c0244_-3aba	10199435	TERRA	1999-068A	NASA	MODIS	80853	2015-03-01T12:50:39	2015-03-01T13:02:28	Terra20150301T125039Z20150301T130228Zhotspots.txt		MOD14	5.0.1		-30.6255	147.534	POINT (16423451.83346234 -3584210.8181385384)	325.1	2015-03-01T12:50:40	27.7	100	18163	2015	2015
25	hotspot_historic.fid--ced3a23_15b130c0244_-38c2	10078052	AQUA	2002-022A	NASA	MODIS	67189	2014-12-21T04:02:35	2014-12-21T04:14:23	Aqua20141221T040235Z20141221T041423Zhotspots.txt		MOD14	5.0.1		-31.0985	147.606	POINT (16431375.777455987 -3645544.3510932005)	357	2014-12-21T04:09:10	48.8	98	19851	2014	2014
26	hotspot_historic.fid--ced3a23_15b130c0244_-38bd	10078051	AQUA	2002-022A	NASA	MODIS	67189	2014-12-21T04:02:35	2014-12-21T04:14:23	Aqua20141221T040235Z20141221T041423Zhotspots.txt		MOD14	5.0.1		-31.1075	147.607	POINT (16431577.933651268 -3646715.738014161)	339.9	2014-12-21T04:02:40	12.8	90	19851	2014	2014
27	hotspot_historic.fid--ced3a23_15b130c0244_-340b	9809588	TERRA	1999-068A	NASA	MODIS	78676	2014-10-03T00:25:08	2014-10-03T00:37:08	Terra20141003T002508Z20141003T003708Zhotspots.txt		MOD14	5.0.1		-30.5527	147.474	POINT (16416698.191275408 -3574795.639193459)	355.6	2014-10-03T00:28:50	70.3	98	21727	2014	2014
28	hotspot_historic.fid--ced3a23_15b130c0244_-3409	9809589	TERRA	1999-068A	NASA	MODIS	78676	2014-10-03T00:25:08	2014-10-03T00:37:08	Terra20141003T002508Z20141003T003708Zhotspots.txt		MOD14	5.0.1		-30.5546	147.467	POINT (16415916.839769531 -3575034.65546935)	342.4	2014-10-03T00:25:10	42.1	91	21727	2014	2014
29	hotspot_historic.fid--ced3a23_15b130c0244_-2f82	9501375	AQUA	2002-022A	NASA	MODIS	65063	2014-07-28T04:14:34	2014-07-28T04:27:11	Aqua20140728T041434Z20140728T042711Zhotspots.txt		MOD14	5.0.1		-31.0411	147.516	POINT (16421377.840029372 -3638085.833038272)	345.2	2014-07-28T04:20:50	59.9	93	23307	2014	2014
30	hotspot_historic.fid--ced3a23_15b130c0244_-2f7c	9501376	AQUA	2002-022A	NASA	MODIS	65063	2014-07-28T04:14:34	2014-07-28T04:27:11	Aqua20140728T041434Z20140728T042711Zhotspots.txt		MOD14	5.0.1		-31.0433	147.503	POINT (16419954.397700598 -3638367.6436756435)	419.2	2014-07-28T04:14:40	385.9	100	23307	2014	2014
31	hotspot_historic.fid--ced3a23_15b130c0244_-2f7b	9501374	AQUA	2002-022A	NASA	MODIS	65063	2014-07-28T04:14:34	2014-07-28T04:27:11	Aqua20140728T041434Z20140728T042711Zhotspots.txt		MOD14	5.0.1		-31.0531	147.505	POINT (16420210.877807392 -3639649.4498927677)	381	2014-07-28T04:14:30	165.7	100	23307	2014	2014
32	hotspot_historic.fid--ced3a23_15b130c0244_-16c7	8887852	AQUA	2002-022A	NASA	MODIS	62325	2014-01-21T03:50:51	2014-01-21T04:01:58	Aqua20140121T035051Z20140121T040158Zhotspots.txt		MOD14	5.0.1		-30.8906	147.704	POINT (16442292.768598594 -3618553.6274328874)	342.4	2014-01-21T03:56:30	19.3	91	27897	2014	2014
33	hotspot_historic.fid--ced3a23_15b130c0244_-16b8	7089127	AQUA	2002-022A	NASA	MODIS	0						5.0.1		-30.89	147.703	POINT (16442222.748638889 -3618471.7740740227)	342.5	2014-01-21T03:54:30	19	91	27897	2014	2014
34	hotspot_historic.fid--ced3a23_15b130c0244_-16af	7089126	AQUA	2002-022A	NASA	MODIS	0						5.0.1		-30.889	147.715	POINT (16443558.582528405 -3618342.055116989)	343.1	2014-01-21T03:54:30	20	92	27897	2014	2014
35	hotspot_historic.fid--ced3a23_15b130c0244_-1659	8887851	AQUA	2002-022A	NASA	MODIS	62325	2014-01-21T03:50:51	2014-01-21T04:01:58	Aqua20140121T035051Z20140121T040158Zhotspots.txt		MOD14	5.0.1		-30.8892	147.715	POINT (16443615.912066167 -3618361.9020296545)	342.9	2014-01-21T03:51:30	20.3	91	27898	2014	2014
36	hotspot_historic.fid--ced3a23_15b130c0244_d72	8792618	TERRA	1999-068A	NASA	MODIS	0						5.0.1		-31.043	147.468	POINT (16416062.668302463 -3638334.7719334774)	319.9	2013-09-10T13:01:00	28	99	31032	2013	2013
37	hotspot_historic.fid--ced3a23_15b130c0244_1d98	8373345	TERRA	1999-068A	NASA	MODIS	0						5.0.1		-30.655	147.733	POINT (16445562.333362682 -3588024.913780321)	367.8	2013-03-31T00:25:30	114.4	100	34885	2013	2013
38	hotspot_historic.fid--ced3a23_15b130c0244_2fa8	8735537	AQUA	2002-022A	NASA	MODIS	0						5.0.1		-30.817	147.761	POINT (16448679.279104896 -3609005.845340304)	339.8	2012-09-23T03:35:20	38.9	90	39496	2012	2012
39	hotspot_historic.fid--ced3a23_15b130c0244_4924	7344638	TERRA	1999-068A	NASA	MODIS	0						5.0.1		-30.544	147.68	POINT (16439662.400350638 -3573669.3895879653)	342.2	2011-08-31T00:36:50	52.9	91	48817	2011	2011
40	hotspot_historic.fid--ced3a23_15b130c0244_7cd2	8435489	AQUA	2002-022A	NASA	MODIS	0						5.0.1		-30.703	147.561	POINT (16426415.380946243 -3594237.8107848857)	365.4	2009-12-23T04:09:00	68.3	100	63633	2009	2009
41	hotspot_historic.fid--ced3a23_15b130c0244_7cd3	8435484	AQUA	2002-022A	NASA	MODIS	0						5.0.1		-30.748	147.57	POINT (16427417.256363384 -3600065.209372473)	354.2	2009-12-23T04:09:00	45	97	63633	2009	2009
42	hotspot_historic.fid--ced3a23_15b130c0244_7cd5	8435486	AQUA	2002-022A	NASA	MODIS	0						5.0.1		-30.739	147.569	POINT (16427305.936872587 -3598899.511983663)	385.9	2009-12-23T04:09:00	148.2	100	63633	2009	2009
43	hotspot_historic.fid--ced3a23_15b130c0244_7cdb	8435491	AQUA	2002-022A	NASA	MODIS	0						5.0.1		-30.696	147.549	POINT (16425079.547056722 -3593331.5709288632)	360.5	2009-12-23T04:09:00	54.8	98	63633	2009	2009
44	hotspot_historic.fid--ced3a23_15b130c0244_7cdc	8435490	AQUA	2002-022A	NASA	MODIS	0						5.0.1		-30.694	147.56	POINT (16426304.061455445 -3593072.6573289814)	355.3	2009-12-23T04:09:00	41.8	97	63633	2009	2009
45	hotspot_historic.fid--ced3a23_15b130c0244_7ce9	8435442	TERRA	1999-068A	NASA	MODIS	0						5.0.1		-30.724	147.569	POINT (16427305.936872587 -3596956.9249441363)	362.7	2009-12-22T23:48:50	80.5	100	63638	2009	2009
46	hotspot_historic.fid--ced3a23_15b130c0244_7cea	8435443	TERRA	1999-068A	NASA	MODIS	0						5.0.1		-30.729	147.593	POINT (16429977.604651624 -3597604.420364944)	341.9	2009-12-22T23:48:50	30.9	91	63638	2009	2009
47	hotspot_historic.fid--ced3a23_15b130c0244_7cee	8435221	AQUA	2002-022A	NASA	MODIS	0						5.0.1		-30.697	147.556	POINT (16425858.78349228 -3593461.0297408113)	361.4	2009-12-22T16:03:50	102.4	100	63645	2009	2009
48	hotspot_historic.fid--ced3a23_15b130c0244_7cef	8435223	AQUA	2002-022A	NASA	MODIS	0						5.0.1		-30.712	147.554	POINT (16425636.144510685 -3595403.07292926)	447.6	2009-12-22T16:03:50	675	100	63645	2009	2009
49	hotspot_historic.fid--ced3a23_15b130c0244_7cf0	8435224	AQUA	2002-022A	NASA	MODIS	0						5.0.1		-30.714	147.584	POINT (16428975.729234489 -3595662.0348375505)	403.3	2009-12-22T16:03:50	278.9	100	63645	2009	2009
50	hotspot_historic.fid--ced3a23_15b130c0244_7cf1	8435222	AQUA	2002-022A	NASA	MODIS	0						5.0.1		-30.699	147.586	POINT (16429198.368216071 -3593719.9513890683)	331.3	2009-12-22T16:03:50	38.7	100	63645	2009	2009
51	hotspot_historic.fid--ced3a23_15b130c0244_7cf2	8435231	AQUA	2002-022A	NASA	MODIS	0						5.0.1		-30.73	147.577	POINT (16428196.492798936 -3597733.923479584)	320.2	2009-12-22T16:03:50	24.3	100	63645	2009	2009
52	hotspot_historic.fid--ced3a23_15b130c0244_7cf3	8435230	AQUA	2002-022A	NASA	MODIS	0						5.0.1		-30.728	147.547	POINT (16424856.908075133 -3597474.9185938863)	334.1	2009-12-22T16:03:50	43.6	100	63645	2009	2009
53	hotspot_historic.fid--ced3a23_15b130c0244_7cf4	8435229	AQUA	2002-022A	NASA	MODIS	0						5.0.1		-30.716	147.579	POINT (16428419.13178052 -3595921.002116132)	420.6	2009-12-22T16:03:50	400.9	100	63645	2009	2009
54	hotspot_historic.fid--ced3a23_15b130c0244_7cf5	8435228	AQUA	2002-022A	NASA	MODIS	0						5.0.1		-30.713	147.549	POINT (16425079.547056722 -3595532.5532121533)	433.1	2009-12-22T16:03:50	513	100	63645	2009	2009
55	hotspot_historic.fid--ced3a23_15b130c0244_7cf6	8435227	AQUA	2002-022A	NASA	MODIS	0						5.0.1		-30.701	147.58	POINT (16428530.45127131 -3593978.878403581)	359.3	2009-12-22T16:03:50	96.7	100	63645	2009	2009
56	hotspot_historic.fid--ced3a23_15b130c0244_7cf7	8435226	AQUA	2002-022A	NASA	MODIS	0						5.0.1		-30.699	147.55	POINT (16425190.86654752 -3593719.9513890683)	371.8	2009-12-22T16:03:50	134.9	100	63645	2009	2009
57	hotspot_historic.fid--ced3a23_15b130c0244_7cfa	8434884	AQUA	2002-022A	NASA	MODIS	0						5.0.1		-30.691	147.525	POINT (16422407.879277684 -3592684.2969882)	370.7	2009-12-22T03:26:10	110.2	100	63658	2009	2009
58	hotspot_historic.fid--ced3a23_15b130c0244_7cfb	8434885	AQUA	2002-022A	NASA	MODIS	0						5.0.1		-30.694	147.488	POINT (16418289.058118328 -3593072.6573289814)	348.6	2009-12-22T03:26:10	49.7	94	63658	2009	2009
59	hotspot_historic.fid--ced3a23_15b130c0244_7cfc	8434886	AQUA	2002-022A	NASA	MODIS	0						5.0.1		-30.698	147.518	POINT (16421628.642842133 -3593590.489894192)	354.1	2009-12-22T03:26:10	61.3	97	63658	2009	2009
60	hotspot_historic.fid--ced3a23_15b130c0244_7cff	8434888	AQUA	2002-022A	NASA	MODIS	0						5.0.1		-30.682	147.517	POINT (16421517.32335134 -3591519.2883740086)	352.9	2009-12-22T03:26:10	58.4	96	63658	2009	2009
61	hotspot_historic.fid--ced3a23_15b130c0244_-662f	10785494	AQUA	2002-022A	NASA	MODIS	74383	2016-04-28T04:15:12	2016-04-28T04:27:13	Aqua20160428T041512Z20160428T042713Zhotspots.txt		MOD14	5.0.1		-30.8034	147.631	POINT (16434226.113017755 -3607239.366868813)	315.1	2016-04-28T04:16:10	17.6	63	7911	2016	2016
62	hotspot_historic.fid--ced3a23_15b130c0244_-6380	10776599	AQUA	2002-022A	NASA	MODIS	74281	2016-04-21T04:09:23	2016-04-21T04:21:21	Aqua20160421T040923Z20160421T042121Zhotspots.txt		MOD14	5.0.1		-30.9441	147.721	POINT (16444193.437584396 -3625488.9943413464)	322.4	2016-04-21T04:09:20	8.4	75	8079	2016	2016
63	hotspot_historic.fid--ced3a23_15b130c0244_-6340	10776058	TERRA	1999-068A	NASA	MODIS	86904	2016-04-20T00:43:05	2016-04-20T00:54:43	Terra20160420T004305Z20160420T005443Zhotspots.txt		MOD14	5.0.1		-30.5433	147.644	POINT (16435624.063183129 -3573573.9997389484)	316.1	2016-04-20T00:46:10	7.8	65	8107	2016	2016
64	hotspot_historic.fid--ced3a23_15b130c0244_-5997	10734650	TERRA	1999-068A	NASA	MODIS	86416	2016-03-17T13:02:46	2016-03-17T13:14:51	Terra20160317T130246Z20160317T131451Zhotspots.txt		MOD14	5.0.1		-30.6981	147.515	POINT (16421260.62060557 -3593597.3513197564)	317.4	2016-03-17T13:03:10	19.1	88	9012	2016	2016
65	hotspot_historic.fid--ced3a23_15b130c0244_-5995	10734646	TERRA	1999-068A	NASA	MODIS	86416	2016-03-17T13:02:46	2016-03-17T13:14:51	Terra20160317T130246Z20160317T131451Zhotspots.txt		MOD14	5.0.1		-30.6911	147.559	POINT (16426208.660651835 -3592698.9250089494)	314.3	2016-03-17T13:03:00	16.7	85	9012	2016	2016
66	hotspot_historic.fid--ced3a23_15b130c0244_-5991	10734649	TERRA	1999-068A	NASA	MODIS	86416	2016-03-17T13:02:46	2016-03-17T13:14:51	Terra20160317T130246Z20160317T131451Zhotspots.txt		MOD14	5.0.1		-30.6963	147.526	POINT (16422495.487716937 -3593373.1270613153)	311	2016-03-17T13:02:50	12.8	73	9012	2016	2016
67	hotspot_historic.fid--ced3a23_15b130c0244_-5990	10734640	TERRA	1999-068A	NASA	MODIS	86416	2016-03-17T13:02:46	2016-03-17T13:14:51	Terra20160317T130246Z20160317T131451Zhotspots.txt		MOD14	5.0.1		-30.729	147.539	POINT (16423985.165142732 -3597609.341458742)	309	2016-03-17T13:02:50	12.3	58	9012	2016	2016
68	hotspot_historic.fid--ced3a23_15b130c0244_-5981	10734604	AQUA	2002-022A	NASA	MODIS	73771	2016-03-17T03:39:07	2016-03-17T03:48:58	Aqua20160317T033907Z20160317T034858Zhotspots.txt		MOD14	5.0.1		-30.7139	147.52	POINT (16421821.225561202 -3595646.36748948)	329.7	2016-03-17T03:44:10	22.2	61	9022	2016	2016
69	hotspot_historic.fid--ced3a23_15b130c0244_-5951	10734605	AQUA	2002-022A	NASA	MODIS	73771	2016-03-17T03:39:07	2016-03-17T03:48:58	Aqua20160317T033907Z20160317T034858Zhotspots.txt		MOD14	5.0.1		-30.6987	147.554	POINT (16425621.005059944 -3593678.9119499656)	326	2016-03-17T03:39:10	23.3	69	9022	2016	2016
70	hotspot_historic.fid--ced3a23_15b130c0244_-593a	10734449	TERRA	1999-068A	NASA	MODIS	86409	2016-03-17T00:54:41	2016-03-17T01:07:23	Terra20160317T005441Z20160317T010723Zhotspots.txt		MOD14	5.0.1		-30.6824	147.518	POINT (16421671.723485066 -3591564.8511148603)	320.8	2016-03-17T00:57:50	10	60	9024	2016	2016
71	hotspot_historic.fid--ced3a23_15b130c0244_-5938	10734451	TERRA	1999-068A	NASA	MODIS	86409	2016-03-17T00:54:41	2016-03-17T01:07:23	Terra20160317T005441Z20160317T010723Zhotspots.txt		MOD14	5.0.1		-30.7009	147.554	POINT (16425665.087578293 -3593965.543531261)	342.1	2016-03-17T00:56:20	45.4	82	9024	2016	2016
72	hotspot_historic.fid--ced3a23_15b130c0244_-5934	10734452	TERRA	1999-068A	NASA	MODIS	86409	2016-03-17T00:54:41	2016-03-17T01:07:23	Terra20160317T005441Z20160317T010723Zhotspots.txt		MOD14	5.0.1		-30.7144	147.516	POINT (16421376.170237012 -3595719.9135582917)	334.9	2016-03-17T00:54:40	31.9	71	9024	2016	2016
73	hotspot_historic.fid--ced3a23_15b130c0244_-5928	10734424	TERRA	1999-068A	NASA	MODIS	86401	2016-03-16T12:21:32	2016-03-16T12:29:13	Terra20160316T122132Z20160316T122913Zhotspots.txt		MOD14	5.0.1		-30.6946	147.543	POINT (16424469.293608192 -3593149.036283039)	314.2	2016-03-16T12:21:50	19.7	85	9037	2016	2016
74	hotspot_historic.fid--ced3a23_15b130c0244_-5926	10734428	TERRA	1999-068A	NASA	MODIS	86401	2016-03-16T12:21:32	2016-03-16T12:29:13	Terra20160316T122132Z20160316T122913Zhotspots.txt		MOD14	5.0.1		-30.6955	147.509	POINT (16420625.320271613 -3593264.5117916483)	308.1	2016-03-16T12:21:30	13.9	59	9037	2016	2016
75	hotspot_historic.fid--ced3a23_15b130c0244_-50aa	10495555	TERRA	1999-068A	NASA	MODIS	83933	2015-09-29T00:19:02	2015-09-29T00:30:29	Terra20150929T001902Z20150929T003029Zhotspots.txt		MOD14	5.0.1		-30.6052	147.746	POINT (16446996.128404103 -3581579.835451266)	324.5	2015-09-29T00:19:10	13.1	78	13057	2015	2015
76	hotspot_historic.fid--ced3a23_15b130c0244_-4eb1	10398543	TERRA	1999-068A	NASA	MODIS	83620	2015-09-07T13:03:20	2015-09-07T13:15:33	Terra20150907T130320Z20150907T131533Zhotspots.txt		MOD14	5.0.1		-31.1467	147.691	POINT (16440847.173691154 -3651817.0526324036)	310	2015-09-07T13:03:40	20.7	69	13572	2015	2015
77	hotspot_historic.fid--ced3a23_15b130c0244_-4e86	10379991	AQUA	2002-022A	NASA	MODIS	70832	2015-08-28T15:36:09	2015-08-28T15:48:29	Aqua20150828T153609Z20150828T154829Zhotspots.txt		MOD14	5.0.1		-30.8726	147.539	POINT (16423975.03506907 -3616214.727720602)	313.2	2015-08-28T15:36:40	22.8	53	13810	2015	2015
78	hotspot_historic.fid--ced3a23_15b130c0244_-4d9e	10347289	TERRA	1999-068A	NASA	MODIS	83234	2015-08-12T00:19:55	2015-08-12T00:31:26	Terra20150812T001955Z20150812T003126Zhotspots.txt		MOD14	5.0.1		-31.1254	147.714	POINT (16443502.143546574 -3649051.433073671)	312.2	2015-08-12T00:21:40	17.2	53	14185	2015	2015
79	hotspot_historic.fid--ced3a23_15b130c0244_-4d9d	10347288	TERRA	1999-068A	NASA	MODIS	83234	2015-08-12T00:19:55	2015-08-12T00:31:26	Terra20150812T001955Z20150812T003126Zhotspots.txt		MOD14	5.0.1		-31.1162	147.716	POINT (16443683.816955546 -3647846.797403168)	317.3	2015-08-12T00:20:00	21.9	68	14185	2015	2015
80	hotspot_historic.fid--ced3a23_15b130c0244_-4ad3	10295780	AQUA	2002-022A	NASA	MODIS	69286	2015-05-14T04:03:08	2015-05-14T04:14:58	Aqua20150514T040308Z20150514T041458Zhotspots.txt		MOD14	5.0.1		-30.5544	147.548	POINT (16424921.139421321 -3575016.1700027)	338	2015-05-14T04:03:10	44.8	89	16293	2015	2015
81	hotspot_historic.fid--ced3a23_15b130c0244_-4abc	10295016	TERRA	1999-068A	NASA	MODIS	81923	2015-05-13T23:44:46	2015-05-13T23:53:00	Terra20150513T234446Z20150513T235300Zhotspots.txt		MOD14	5.0.1		-30.5485	147.547	POINT (16424810.710486455 -3574247.1728683664)	337.4	2015-05-13T23:49:40	48.7	88	16298	2015	2015
82	hotspot_historic.fid--ced3a23_15b130c0244_-4981	10271125	AQUA	2002-022A	NASA	MODIS	69111	2015-05-02T03:40:06	2015-05-02T03:50:12	Aqua20150502T034006Z20150502T035012Zhotspots.txt		MOD14	5.0.1		-30.6906	147.723	POINT (16444432.997128585 -3592634.199383167)	312.7	2015-05-02T03:40:10	6.7	55	16582	2015	2015
83	hotspot_historic.fid--ced3a23_15b130c0244_-4980	10271122	AQUA	2002-022A	NASA	MODIS	69111	2015-05-02T03:40:06	2015-05-02T03:50:12	Aqua20150502T034006Z20150502T035012Zhotspots.txt		MOD14	5.0.1		-30.686	147.745	POINT (16446884.029676875 -3592037.186017924)	317.6	2015-05-02T03:40:10	10.9	58	16582	2015	2015
84	hotspot_historic.fid--ced3a23_15b130c0244_-497e	10271124	AQUA	2002-022A	NASA	MODIS	69111	2015-05-02T03:40:06	2015-05-02T03:50:12	Aqua20150502T034006Z20150502T035012Zhotspots.txt		MOD14	5.0.1		-30.6888	147.74	POINT (16446347.247092267 -3592400.801560653)	324.2	2015-05-02T03:40:10	20	77	16582	2015	2015
85	hotspot_historic.fid--ced3a23_15b130c0244_-497b	10271123	AQUA	2002-022A	NASA	MODIS	69111	2015-05-02T03:40:06	2015-05-02T03:50:12	Aqua20150502T034006Z20150502T035012Zhotspots.txt		MOD14	5.0.1		-30.6877	147.728	POINT (16444967.99860134 -3592256.2084242)	319.5	2015-05-02T03:40:10	13.3	71	16582	2015	2015
86	hotspot_historic.fid--ced3a23_15b130c0244_-48ab	10250333	AQUA	2002-022A	NASA	MODIS	68980	2015-04-23T03:45:38	2015-04-23T03:56:29	Aqua20150423T034538Z20150423T035629Zhotspots.txt		MOD14	5.0.1		-30.5679	147.556	POINT (16425902.866010627 -3576760.6458569393)	321.4	2015-04-23T03:51:20	15.9	64	16798	2015	2015
87	hotspot_historic.fid--ced3a23_15b130c0244_-441c	10200583	TERRA	1999-068A	NASA	MODIS	81414	2015-04-09T00:48:57	2015-04-09T01:01:39	Terra20150409T004857Z20150409T010139Zhotspots.txt		MOD14	5.0.1		-30.8179	147.587	POINT (16429317.146112746 -3609118.2272017393)	312	2015-04-09T00:50:50	5.9	50	17137	2015	2015
88	hotspot_historic.fid--ced3a23_15b130c0244_-42f3	10229572	TERRA	1999-068A	NASA	MODIS	81297	2015-04-01T00:02:18	2015-04-01T00:11:23	Terra20150401T000218Z20150401T001123Zhotspots.txt		MOD14	5.0.1		-30.6722	147.742	POINT (16446571.444546722 -3590252.9177364637)	319	2015-04-01T00:03:30	12.9	69	17329	2015	2015
89	hotspot_historic.fid--ced3a23_15b130c0244_-3af5	10199616	TERRA	1999-068A	NASA	MODIS	80875	2015-03-03T00:30:32	2015-03-03T00:42:55	Terra20150303T003032Z20150303T004255Zhotspots.txt		MOD14	5.0.1		-30.6323	147.537	POINT (16423764.41859249 -3585087.547106867)	325.9	2015-03-03T00:32:20	7.9	78	18127	2015	2015
90	hotspot_historic.fid--ced3a23_15b130c0244_-3af0	10199600	AQUA	2002-022A	NASA	MODIS	68230	2015-03-02T15:08:14	2015-03-02T15:17:11	Aqua20150302T150814Z20150302T151711Zhotspots.txt		MOD14	5.0.1		-30.6275	147.536	POINT (16423591.094145322 -3584471.876948487)	310.7	2015-03-02T15:09:40	11.5	72	18136	2015	2015
91	hotspot_historic.fid--ced3a23_15b130c0244_-3a8f	10199018	TERRA	1999-068A	NASA	MODIS	80802	2015-02-26T00:13:03	2015-02-26T00:24:07	Terra20150226T001303Z20150226T002407Zhotspots.txt		MOD14	5.0.1		-30.6587	147.528	POINT (16422719.79649089 -3588506.044137629)	332.7	2015-02-26T00:23:30	22.7	85	18295	2015	2015
92	hotspot_historic.fid--ced3a23_15b130c0244_-3a8b	10199017	TERRA	1999-068A	NASA	MODIS	80802	2015-02-26T00:13:03	2015-02-26T00:24:07	Terra20150226T001303Z20150226T002407Zhotspots.txt		MOD14	5.0.1		-30.6572	147.517	POINT (16421557.95496548 -3588303.3925704965)	334.5	2015-02-26T00:13:00	25.1	86	18295	2015	2015
93	hotspot_historic.fid--ced3a23_15b130c0244_-3a88	10199063	TERRA	1999-068A	NASA	MODIS	80795	2015-02-25T13:14:56	2015-02-25T13:27:48	Terra20150225T131456Z20150225T132748Zhotspots.txt		MOD14	5.0.1		-30.6607	147.509	POINT (16420645.80305792 -3588766.027871783)	307.6	2015-02-25T13:15:20	11.7	55	18306	2015	2015
94	hotspot_historic.fid--ced3a23_15b130c0244_-3a87	10199062	TERRA	1999-068A	NASA	MODIS	80795	2015-02-25T13:14:56	2015-02-25T13:27:48	Terra20150225T131456Z20150225T132748Zhotspots.txt		MOD14	5.0.1		-30.6579	147.525	POINT (16422383.38898971 -3588393.7183423624)	312.4	2015-02-25T13:15:00	15.6	78	18306	2015	2015
95	hotspot_historic.fid--ced3a23_15b130c0244_-38d3	10082490	AQUA	2002-022A	NASA	MODIS	67320	2014-12-30T03:56:39	2014-12-30T04:08:25	Aqua20141230T035639Z20141230T040825Zhotspots.txt		MOD14	5.0.1		-30.6558	147.583	POINT (16428844.928832809 -3588124.684046837)	333.5	2014-12-30T04:04:10	12.3	85	19659	2014	2014
96	hotspot_historic.fid--ced3a23_15b130c0244_-38bd	10078051	AQUA	2002-022A	NASA	MODIS	67189	2014-12-21T04:02:35	2014-12-21T04:14:23	Aqua20141221T040235Z20141221T041423Zhotspots.txt		MOD14	5.0.1		-31.1075	147.607	POINT (16431577.933651268 -3646715.738014161)	339.9	2014-12-21T04:02:40	12.8	90	19851	2014	2014
97	hotspot_historic.fid--ced3a23_15b130c0244_-348b	9883121	AQUA	2002-022A	NASA	MODIS	66126	2014-10-09T04:08:18	2014-10-09T04:20:25	Aqua20141009T040818Z20141009T042025Zhotspots.txt		MOD14	5.0.1		-31.0123	147.7	POINT (16441874.875230158 -3634340.790709283)	323.9	2014-10-09T04:08:20	8.6	77	21579	2014	2014
98	hotspot_historic.fid--ced3a23_15b130c0244_-347f	9876635	AQUA	2002-022A	NASA	MODIS	66111	2014-10-08T03:27:05	2014-10-08T03:35:58	Aqua20141008T032705Z20141008T033558Zhotspots.txt		MOD14	5.0.1		-30.9194	147.732	POINT (16445462.257140461 -3622285.078903105)	318.5	2014-10-08T03:29:40	11.4	70	21604	2014	2014
99	hotspot_historic.fid--ced3a23_15b130c0244_-347d	9876636	AQUA	2002-022A	NASA	MODIS	66111	2014-10-08T03:27:05	2014-10-08T03:35:58	Aqua20141008T032705Z20141008T033558Zhotspots.txt		MOD14	5.0.1		-30.917	147.727	POINT (16444869.480851986 -3621971.1947043976)	316.2	2014-10-08T03:29:30	8.4	64	21604	2014	2014
100	hotspot_historic.fid--ced3a23_15b130c0244_-346f	9875935	TERRA	1999-068A	NASA	MODIS	78749	2014-10-08T00:42:55	2014-10-08T00:55:31	Terra20141008T004255Z20141008T005531Zhotspots.txt		MOD14	5.0.1		-30.9235	147.743	POINT (16446651.371941116 -3622811.6540173423)	320.2	2014-10-08T00:52:20	13.8	72	21606	2014	2014
101	hotspot_historic.fid--ced3a23_15b130c0244_-346b	9875934	TERRA	1999-068A	NASA	MODIS	78749	2014-10-08T00:42:55	2014-10-08T00:55:31	Terra20141008T004255Z20141008T005531Zhotspots.txt		MOD14	5.0.1		-30.9148	147.751	POINT (16447536.250573432 -3621691.054245093)	316.8	2014-10-08T00:44:30	11.1	67	21607	2014	2014
102	hotspot_historic.fid--ced3a23_15b130c0244_-340f	9809586	TERRA	1999-068A	NASA	MODIS	78676	2014-10-03T00:25:08	2014-10-03T00:37:08	Terra20141003T002508Z20141003T003708Zhotspots.txt		MOD14	5.0.1		-30.5431	147.475	POINT (16416873.185514936 -3573547.3734335573)	326.2	2014-10-03T00:36:00	15.6	79	21727	2014	2014
103	hotspot_historic.fid--ced3a23_15b130c0244_-340e	9809590	TERRA	1999-068A	NASA	MODIS	78676	2014-10-03T00:25:08	2014-10-03T00:37:08	Terra20141003T002508Z20141003T003708Zhotspots.txt		MOD14	5.0.1		-30.5561	147.479	POINT (16417255.345326824 -3575227.3971671523)	334.1	2014-10-03T00:32:20	27.3	86	21727	2014	2014
104	hotspot_historic.fid--ced3a23_15b130c0244_-340d	9809585	TERRA	1999-068A	NASA	MODIS	78676	2014-10-03T00:25:08	2014-10-03T00:37:08	Terra20141003T002508Z20141003T003708Zhotspots.txt		MOD14	5.0.1		-30.5415	147.463	POINT (16415538.019542355 -3573348.9704608344)	334.9	2014-10-03T00:31:20	28.7	87	21727	2014	2014
105	hotspot_historic.fid--ced3a23_15b130c0244_-340a	9809587	TERRA	1999-068A	NASA	MODIS	78676	2014-10-03T00:25:08	2014-10-03T00:37:08	Terra20141003T002508Z20141003T003708Zhotspots.txt		MOD14	5.0.1		-30.5512	147.462	POINT (16415361.355510468 -3574596.440897472)	334.7	2014-10-03T00:25:10	27.4	86	21727	2014	2014
106	hotspot_historic.fid--ced3a23_15b130c0244_-327a	9744047	AQUA	2002-022A	NASA	MODIS	65762	2014-09-14T04:14:31	2014-09-14T04:27:04	Aqua20140914T041431Z20140914T042704Zhotspots.txt		MOD14	5.0.1		-30.5818	147.499	POINT (16419551.866421895 -3578550.6211800985)	322.3	2014-09-14T04:14:50	10.6	75	22179	2014	2014
107	hotspot_historic.fid--ced3a23_15b130c0244_-2fb3	9506251	AQUA	2002-022A	NASA	MODIS	65092	2014-07-30T04:02:26	2014-07-30T04:14:20	Aqua20140730T040226Z20140730T041420Zhotspots.txt		MOD14	5.0.1		-31.0314	147.544	POINT (16424487.995282646 -3636829.7814544556)	330.2	2014-07-30T04:04:20	29.4	83	23259	2014	2014
108	hotspot_historic.fid--ced3a23_15b130c0244_-2fa9	9506252	AQUA	2002-022A	NASA	MODIS	65092	2014-07-30T04:02:26	2014-07-30T04:14:20	Aqua20140730T040226Z20140730T041420Zhotspots.txt		MOD14	5.0.1		-31.0209	147.552	POINT (16425454.471101718 -3635460.326453383)	317.7	2014-07-30T04:03:10	14.7	68	23259	2014	2014
109	hotspot_historic.fid--ced3a23_15b130c0244_-2fa5	9506253	AQUA	2002-022A	NASA	MODIS	65092	2014-07-30T04:02:26	2014-07-30T04:14:20	Aqua20140730T040226Z20140730T041420Zhotspots.txt		MOD14	5.0.1		-31.0224	147.542	POINT (16424287.508879725 -3635659.3309921203)	318.8	2014-07-30T04:02:50	15.8	70	23259	2014	2014
110	hotspot_historic.fid--ced3a23_15b130c0244_-2f80	9501373	AQUA	2002-022A	NASA	MODIS	65063	2014-07-28T04:14:34	2014-07-28T04:27:11	Aqua20140728T041434Z20140728T042711Zhotspots.txt		MOD14	5.0.1		-31.051	147.518	POINT (16421634.320136165 -3639368.909430271)	337.5	2014-07-28T04:17:50	46.3	88	23307	2014	2014
111	hotspot_historic.fid--ced3a23_15b130c0244_-2f7e	9501377	AQUA	2002-022A	NASA	MODIS	65063	2014-07-28T04:14:34	2014-07-28T04:27:11	Aqua20140728T041434Z20140728T042711Zhotspots.txt		MOD14	5.0.1		-31.0454	147.49	POINT (16418530.955371823 -3638648.681148418)	325.8	2014-07-28T04:15:10	27.1	79	23307	2014	2014
112	hotspot_historic.fid--ced3a23_15b130c0244_-1fb1	7092127	TERRA	1999-068A	NASA	MODIS	0						5.0.1		-30.717	147.486	POINT (16418066.419136746 -3596050.4877694473)	318	2014-03-25T00:31:20	9.8	68	26365	2014	2014
113	hotspot_historic.fid--ced3a23_15b130c0244_-1fb0	8943806	TERRA	1999-068A	NASA	MODIS	75880	2014-03-25T00:24:47	2014-03-25T00:36:48	Terra20140325T002447Z20140325T003648Zhotspots.txt		MOD14	5.0.1		-30.7168	147.487	POINT (16418165.827442028 -3596029.3815163625)	317.8	2014-03-25T00:29:20	9.7	68	26365	2014	2014
114	hotspot_historic.fid--ced3a23_15b130c0244_-995	8428486	AQUA	2002-022A	NASA	MODIS	0						5.0.1		-30.904	147.753	POINT (16447788.723178547 -3620287.9817216857)	336.3	2013-11-20T03:42:50	14.3	87	29362	2013	2013
115	hotspot_historic.fid--ced3a23_15b130c0244_-98e	8851250	AQUA	2002-022A	NASA	MODIS	61422	2013-11-20T03:39:45	2013-11-20T03:49:53	Aqua20131120T033945Z20131120T034953Zhotspots.txt		MOD14	5.0.1		-30.9041	147.753	POINT (16447801.302281007 -3620305.236967918)	336	2013-11-20T03:39:50	13.8	87	29362	2013	2013
116	hotspot_historic.fid--ced3a23_15b130c0244_b85	6381143	TERRA	1999-068A	NASA	MODIS	0						5.0.1		-31.04	147.47	POINT (16416285.307284057 -3637944.995089097)	332.2	2013-09-30T00:31:20	24.9	85	30565	2013	2013
117	hotspot_historic.fid--ced3a23_15b130c0244_ba3	6380261	AQUA	2002-022A	NASA	MODIS	0						5.0.1		-31.044	147.467	POINT (16415951.348811671 -3638464.7002779143)	331.5	2013-09-29T04:06:30	21.4	84	30585	2013	2013
118	hotspot_historic.fid--ced3a23_15b130c0244_d15	8795119	AQUA	2002-022A	NASA	MODIS	0						5.0.1		-31.049	147.461	POINT (16415283.431866916 -3639114.362475521)	321.2	2013-09-13T04:06:30	11.4	74	30969	2013	2013
119	hotspot_historic.fid--ced3a23_15b130c0244_d17	8795118	AQUA	2002-022A	NASA	MODIS	0						5.0.1		-31.047	147.471	POINT (16416396.62677485 -3638854.493501124)	331.5	2013-09-13T04:06:30	26.1	84	30969	2013	2013
120	hotspot_historic.fid--ced3a23_15b130c0244_d44	8793783	TERRA	1999-068A	NASA	MODIS	0						5.0.1		-31.037	147.477	POINT (16417064.54371961 -3637555.230526687)	320.4	2013-09-12T00:43:50	16.5	59	30997	2013	2013
121	hotspot_historic.fid--ced3a23_15b130c0244_d46	8793784	TERRA	1999-068A	NASA	MODIS	0						5.0.1		-31.049	147.475	POINT (16416841.904738015 -3639114.362475521)	325.5	2013-09-12T00:43:50	23.4	61	30997	2013	2013
122	hotspot_historic.fid--ced3a23_15b130c0244_d6e	8793060	TERRA	1999-068A	NASA	MODIS	0						5.0.1		-31.052	147.483	POINT (16417732.460664371 -3639504.1761768735)	337.5	2013-09-11T00:01:10	42.9	88	31021	2013	2013
123	hotspot_historic.fid--ced3a23_15b130c0244_ec7	8783918	AQUA	2002-022A	NASA	MODIS	0						5.0.1		-31.049	147.467	POINT (16415951.348811671 -3639114.362475521)	325.5	2013-09-02T04:24:40	19.3	79	31233	2013	2013
124	hotspot_historic.fid--ced3a23_15b130c0244_ef6	8838198	AQUA	2002-022A	NASA	MODIS	0						5.0.1		-30.699	147.58	POINT (16428530.45127131 -3593719.9513890683)	320.2	2013-08-30T03:54:20	14.2	61	31305	2013	2013
125	hotspot_historic.fid--ced3a23_15b130c0244_fca	8835154	TERRA	1999-068A	NASA	MODIS	0						5.0.1		-30.75	147.763	POINT (16448901.918086486 -3600324.2680284064)	311.6	2013-08-26T00:01:00	10.7	50	31381	2013	2013
126	hotspot_historic.fid--ced3a23_15b130c0244_18e1	8432740	TERRA	1999-068A	NASA	MODIS	0						5.0.1		-30.557	147.631	POINT (16434207.745301772 -3575349.8174759424)	311.6	2013-04-20T00:01:10	11	50	34405	2013	2013
127	hotspot_historic.fid--ced3a23_15b130c0244_18e4	8383815	AQUA	2002-022A	NASA	MODIS	0						5.0.1		-30.563	147.626	POINT (16433651.147847803 -3576125.4754957655)	312	2013-04-19T03:37:00	10.8	52	34426	2013	2013
128	hotspot_historic.fid--ced3a23_15b130c0244_1d95	8373344	TERRA	1999-068A	NASA	MODIS	0						5.0.1		-30.654	147.723	POINT (16444449.138454754 -3587895.5112477313)	321	2013-03-31T00:25:30	17.6	73	34885	2013	2013
129	hotspot_historic.fid--ced3a23_15b130c0244_1d96	8373346	TERRA	1999-068A	NASA	MODIS	0						5.0.1		-30.661	147.726	POINT (16444783.096927129 -3588801.3570889696)	326.4	2013-03-31T00:25:30	25.3	79	34885	2013	2013
130	hotspot_historic.fid--ced3a23_15b130c0244_1d97	8373347	TERRA	1999-068A	NASA	MODIS	0						5.0.1		-30.663	147.737	POINT (16446007.611325858 -3589060.182236556)	315.2	2013-03-31T00:25:30	11.7	63	34885	2013	2013
131	hotspot_historic.fid--ced3a23_15b130c0244_2904	6249854	AQUA	2002-022A	NASA	MODIS	0						5.0.1		-30.802	147.307	POINT (16398140.230284749 -3607061.6830363255)	335.7	2012-12-06T04:12:30	16.1	87	37743	2012	2012
132	hotspot_historic.fid--ced3a23_15b130c0244_2fa8	8735537	AQUA	2002-022A	NASA	MODIS	0						5.0.1		-30.817	147.761	POINT (16448679.279104896 -3609005.845340304)	339.8	2012-09-23T03:35:20	38.9	90	39496	2012	2012
133	hotspot_historic.fid--ced3a23_15b130c0244_2fac	8735538	AQUA	2002-022A	NASA	MODIS	0						5.0.1		-30.819	147.739	POINT (16446230.250307443 -3609265.0899176747)	336.8	2012-09-23T03:35:20	34.7	88	39496	2012	2012
134	hotspot_historic.fid--ced3a23_15b130c0244_4795	7566886	TERRA	1999-068A	NASA	MODIS	0						5.0.1		-30.535	147.678	POINT (16439439.761369055 -3572506.148230039)	322.1	2011-09-16T00:36:40	14.6	75	48433	2011	2011
135	hotspot_historic.fid--ced3a23_15b130c0244_47ac	7564502	AQUA	2002-022A	NASA	MODIS	0						5.0.1		-31.124	147.566	POINT (16426971.978400206 -3648863.3960559834)	318.8	2011-09-15T04:11:50	7.9	70	48453	2011	2011
136	hotspot_historic.fid--ced3a23_15b130c0244_47ad	7564501	AQUA	2002-022A	NASA	MODIS	0						5.0.1		-31.122	147.578	POINT (16428307.812289728 -3648603.3219157234)	326.6	2011-09-15T04:11:50	17.9	80	48453	2011	2011
137	hotspot_historic.fid--ced3a23_15b130c0244_47b2	7567891	AQUA	2002-022A	NASA	MODIS	0						5.0.1		-31.124	147.567	POINT (16427083.297890998 -3648863.3960559834)	318.8	2011-09-15T04:11:50	7.9	70	48453	2011	2011
138	hotspot_historic.fid--ced3a23_15b130c0244_4800	7562992	TERRA	1999-068A	NASA	MODIS	0						5.0.1		-31.12	147.58	POINT (16428530.45127131 -3648343.2532565435)	319	2011-09-14T23:54:10	11.4	71	48457	2011	2011
139	hotspot_historic.fid--ced3a23_15b130c0244_4839	7479260	AQUA	2002-022A	NASA	MODIS	0						5.0.1		-30.542	147.683	POINT (16439996.358823024 -3573410.882191905)	315.2	2011-09-13T04:24:10	9.8	63	48501	2011	2011
140	hotspot_historic.fid--ced3a23_15b130c0244_483a	7477432	AQUA	2002-022A	NASA	MODIS	0						5.0.1		-30.541	147.683	POINT (16439996.358823024 -3573281.630490472)	315.2	2011-09-13T04:24:10	9.8	63	48501	2011	2011
141	hotspot_historic.fid--ced3a23_15b130c0244_48f6	7346286	TERRA	1999-068A	NASA	MODIS	0						5.0.1		-30.547	147.678	POINT (16439439.761369055 -3574057.1606660457)	333	2011-09-02T00:24:40	35.4	85	48769	2011	2011
142	hotspot_historic.fid--ced3a23_15b130c0244_4922	7344639	TERRA	1999-068A	NASA	MODIS	0						5.0.1		-30.548	147.674	POINT (16438994.483405882 -3574186.4203547374)	328.5	2011-08-31T00:36:50	30.5	81	48817	2011	2011
143	hotspot_historic.fid--ced3a23_15b130c0244_4923	6246342	TERRA	1999-068A	NASA	MODIS	0						5.0.1		-30.549	147.673	POINT (16438883.163915085 -3574315.681374872)	328.5	2011-08-31T00:36:50	30.1	62	48817	2011	2011
144	hotspot_historic.fid--ced3a23_15b130c0244_4925	6246343	TERRA	1999-068A	NASA	MODIS	0						5.0.1		-30.55	147.688	POINT (16440552.956276981 -3574444.9437265187)	325.6	2011-08-31T00:36:50	26.4	60	48817	2011	2011
145	hotspot_historic.fid--ced3a23_15b130c0244_4926	6246341	TERRA	1999-068A	NASA	MODIS	0						5.0.1		-30.545	147.68	POINT (16439662.400350638 -3573798.6452827277)	342.1	2011-08-31T00:36:50	52.3	69	48817	2011	2011
146	hotspot_historic.fid--ced3a23_15b130c0244_49c1	6009675	AQUA	2002-022A	NASA	MODIS	0						5.0.1		-30.55	147.655	POINT (16436879.41308081 -3574444.9437265187)	316.5	2011-08-24T04:48:30	15.7	66	48957	2011	2011
147	hotspot_historic.fid--ced3a23_15b130c0244_49c4	6010908	AQUA	2002-022A	NASA	MODIS	0						5.0.1		-30.55	147.656	POINT (16436990.732571606 -3574444.9437265187)	316.5	2011-08-24T04:48:30	15.7	66	48957	2011	2011
148	hotspot_historic.fid--ced3a23_15b130c0244_49cf	6009055	TERRA	1999-068A	NASA	MODIS	0						5.0.1		-30.54	147.682	POINT (16439885.039332226 -3573152.3801200166)	321.5	2011-08-24T00:30:50	21.3	74	48961	2011	2011
149	hotspot_historic.fid--ced3a23_15b130c0244_49e1	6007499	AQUA	2002-022A	NASA	MODIS	0						5.0.1		-30.556	147.674	POINT (16438994.483405882 -3575220.5458018524)	321.6	2011-08-23T04:06:00	19	74	48981	2011	2011
150	hotspot_historic.fid--ced3a23_15b130c0244_4ac0	8062151	AQUA	2002-022A	NASA	MODIS	0						5.0.1		-30.553	147.67	POINT (16438549.20544271 -3574832.7387711857)	312.8	2011-08-04T03:35:30	10.6	56	49438	2011	2011
151	hotspot_historic.fid--ced3a23_15b130c0244_5c64	7140061	AQUA	2002-022A	NASA	MODIS	0						5.0.1		-31.142	147.527	POINT (16422630.518259268 -3651204.3100572713)	318.6	2011-04-13T04:31:00	13.7	69	52101	2011	2011
152	hotspot_historic.fid--ced3a23_15b130c0244_63ed	7132477	AQUA	2002-022A	NASA	MODIS	0						5.0.1		-30.762	147.76	POINT (16448567.9596141 -3601878.7329626395)	327.6	2011-03-30T04:19:20	17.8	50	52437	2011	2011
153	hotspot_historic.fid--ced3a23_15b130c0244_6cea	7703396	TERRA	1999-068A	NASA	MODIS	0						5.0.1		-30.714	147.64	POINT (16435209.620718908 -3595662.0348375505)	315.5	2011-02-01T00:06:20	9.5	54	53959	2011	2011
154	hotspot_historic.fid--ced3a23_15b130c0244_6df0	7654221	TERRA	1999-068A	NASA	MODIS	0						5.0.1		-30.714	147.637	POINT (16434875.662246533 -3595662.0348375505)	312.9	2011-01-07T00:12:30	10.2	55	54535	2011	2011
155	hotspot_historic.fid--ced3a23_15b130c0244_7cd4	8435485	AQUA	2002-022A	NASA	MODIS	0						5.0.1		-30.738	147.579	POINT (16428419.13178052 -3598769.9967737515)	353.5	2009-12-23T04:09:00	40.9	83	63633	2009	2009
156	hotspot_historic.fid--ced3a23_15b130c0244_7cd6	8435487	AQUA	2002-022A	NASA	MODIS	0						5.0.1		-30.712	147.563	POINT (16426638.019927826 -3595403.07292926)	354	2009-12-23T04:09:00	36.1	61	63633	2009	2009
157	hotspot_historic.fid--ced3a23_15b130c0244_7cd7	8435494	AQUA	2002-022A	NASA	MODIS	0						5.0.1		-30.684	147.509	POINT (16420626.767424991 -3591778.1697924896)	339	2009-12-23T04:09:00	15.7	58	63633	2009	2009
158	hotspot_historic.fid--ced3a23_15b130c0244_7cd8	8435488	AQUA	2002-022A	NASA	MODIS	0						5.0.1		-30.702	147.572	POINT (16427639.895344967 -3594108.3439233494)	350.1	2009-12-23T04:09:00	29.9	74	63633	2009	2009
159	hotspot_historic.fid--ced3a23_15b130c0244_7cd9	8435493	AQUA	2002-022A	NASA	MODIS	0						5.0.1		-30.688	147.537	POINT (16423743.713167205 -3592295.9487166554)	351.9	2009-12-23T04:09:00	37	63	63633	2009	2009
160	hotspot_historic.fid--ced3a23_15b130c0244_7cda	8435492	AQUA	2002-022A	NASA	MODIS	0						5.0.1		-30.687	147.547	POINT (16424856.908075133 -3592166.5019745436)	350.1	2009-12-23T04:09:00	30.6	72	63633	2009	2009
161	hotspot_historic.fid--ced3a23_15b130c0244_7ce7	8435440	TERRA	1999-068A	NASA	MODIS	0						5.0.1		-30.693	147.552	POINT (16425413.505529102 -3592943.202540917)	338.6	2009-12-22T23:48:50	25.3	89	63638	2009	2009
162	hotspot_historic.fid--ced3a23_15b130c0244_7ce8	8435441	TERRA	1999-068A	NASA	MODIS	0						5.0.1		-30.706	147.549	POINT (16425079.547056722 -3594626.2194207613)	333.2	2009-12-22T23:48:50	16.2	64	63638	2009	2009
163	hotspot_historic.fid--ced3a23_15b130c0244_7ced	8435220	AQUA	2002-022A	NASA	MODIS	0						5.0.1		-30.682	147.557	POINT (16425970.10298307 -3591519.2883740086)	312.6	2009-12-22T16:03:50	16.2	79	63645	2009	2009
164	hotspot_historic.fid--ced3a23_15b130c0244_7cf8	8435225	AQUA	2002-022A	NASA	MODIS	0						5.0.1		-30.684	147.552	POINT (16425413.505529102 -3591778.1697924896)	312.5	2009-12-22T16:03:50	16.2	79	63645	2009	2009
165	hotspot_historic.fid--ced3a23_15b130c0244_7cfd	8434887	AQUA	2002-022A	NASA	MODIS	0						5.0.1		-30.701	147.481	POINT (16417509.821682775 -3593978.878403581)	325.8	2009-12-22T03:26:10	8.3	69	63658	2009	2009
166	hotspot_historic.fid--ced3a23_15b130c0244_7cfe	8434889	AQUA	2002-022A	NASA	MODIS	0						5.0.1		-30.685	147.48	POINT (16417398.502191985 -3591907.61251253)	326.6	2009-12-22T03:26:10	9.6	79	63658	2009	2009
167	hotspot_historic.fid--ced3a23_15b130e53a7_-7411	6934414	AQUA	2002-022A	NASA	MODIS	0						5.0.1		-30.64	147.709	POINT (16442890.66558365 -3586084.0163077866)	320.7	2009-09-25T04:15:40	10.3	73	65745	2009	2009
168	hotspot_historic.fid--ced3a23_15b130e53a7_-67e0	5443662	AQUA	2002-022A	NASA	MODIS	0						5.0.1		-30.792	147.454	POINT (16414504.19543136 -3605765.7434109002)	312.8	2009-04-18T04:17:30	6.9	56	69513	2009	2009
169	hotspot_historic.fid--ced3a23_15b130e53a7_-5f85	4984124	TERRA	1999-068A	NASA	MODIS	0						5.0.1		-30.595	147.752	POINT (16447677.403687755 -3580263.1287477077)	313.1	2008-09-30T12:49:00	23.7	81	74383	2008	2008
170	hotspot_historic.fid--ced3a23_15b130e53a7_-5eb6	7801241	TERRA	1999-068A	NASA	MODIS	0						5.0.1		-30.727	147.761	POINT (16448679.279104896 -3597345.418166344)	319.7	2008-09-25T00:25:30	14.3	72	74515	2008	2008
171	hotspot_historic.fid--ced3a23_15b130e53a7_-5eb5	7801240	TERRA	1999-068A	NASA	MODIS	0						5.0.1		-30.725	147.75	POINT (16447454.764706172 -3597086.4213415366)	327.2	2008-09-25T00:25:30	23.7	80	74515	2008	2008
172	hotspot_historic.fid--ced3a23_15b130e53a7_-5929	4787630	AQUA	2002-022A	NASA	MODIS	0						5.0.1		-30.768	147.763	POINT (16448901.918086486 -3602656.038095993)	312.2	2008-05-06T04:30:40	7.5	53	77847	2008	2008
173	hotspot_historic.fid--ced3a23_15b130c0244_-59a6	10734909	AQUA	2002-022A	NASA	MODIS	73786	2016-03-18T04:21:05	2016-03-18T04:32:33	Aqua20160318T042105Z20160318T043233Zhotspots.txt		MOD14	5.0.1		-30.7432	147.571	POINT (16427477.480207901 -3599446.987627114)	328.7	2016-03-18T04:21:10	22	48	8997	2016	2016
174	hotspot_historic.fid--ced3a23_15b130c0244_-599e	10734648	TERRA	1999-068A	NASA	MODIS	86416	2016-03-17T13:02:46	2016-03-17T13:14:51	Terra20160317T130246Z20160317T131451Zhotspots.txt		MOD14	5.0.1		-30.6946	147.537	POINT (16423732.135940162 -3593148.5184580493)	308.1	2016-03-17T13:10:20	10	42	9012	2016	2016
175	hotspot_historic.fid--ced3a23_15b130c0244_-597d	10734606	AQUA	2002-022A	NASA	MODIS	73771	2016-03-17T03:39:07	2016-03-17T03:48:58	Aqua20160317T033907Z20160317T034858Zhotspots.txt		MOD14	5.0.1		-30.7005	147.536	POINT (16423636.95777553 -3593909.7443655576)	355.6	2016-03-17T03:44:00	76.5	0	9022	2016	2016
176	hotspot_historic.fid--ced3a23_15b130c0244_-4e85	10379942	TERRA	1999-068A	NASA	MODIS	83474	2015-08-28T12:28:15	2015-08-28T12:37:53	Terra20150828T122815Z20150828T123753Zhotspots.txt		MOD14	5.0.1		-30.8737	147.539	POINT (16423963.123883557 -3616353.503296142)	306.7	2015-08-28T12:33:10	15.8	29	13813	2015	2015
177	hotspot_historic.fid--ced3a23_15b130c0244_-4d3a	10442709	AQUA	2002-022A	NASA	MODIS	70058	2015-07-06T04:20:52	2015-07-06T04:33:46	Aqua20150706T042052Z20150706T043346Zhotspots.txt		MOD14	5.0.1		-30.5782	147.522	POINT (16422098.077134809 -3578084.2255013315)	313.6	2015-07-06T04:29:00	14.3	29	15045	2015	2015
178	hotspot_historic.fid--ced3a23_15b130c0244_-4d37	10442708	AQUA	2002-022A	NASA	MODIS	70058	2015-07-06T04:20:52	2015-07-06T04:33:46	Aqua20150706T042052Z20150706T043346Zhotspots.txt		MOD14	5.0.1		-30.5752	147.538	POINT (16423856.145852905 -3577702.924042831)	313.5	2015-07-06T04:21:20	14	27	15045	2015	2015
179	hotspot_historic.fid--ced3a23_15b130c0244_-4d35	10442710	AQUA	2002-022A	NASA	MODIS	70058	2015-07-06T04:20:52	2015-07-06T04:33:46	Aqua20150706T042052Z20150706T043346Zhotspots.txt		MOD14	5.0.1		-30.5742	147.531	POINT (16423073.013235178 -3577571.6886849385)	319.9	2015-07-06T04:20:50	20.2	37	15045	2015	2015
180	hotspot_historic.fid--ced3a23_15b130c0244_-441c	10200583	TERRA	1999-068A	NASA	MODIS	81414	2015-04-09T00:48:57	2015-04-09T01:01:39	Terra20150409T004857Z20150409T010139Zhotspots.txt		MOD14	5.0.1		-30.8179	147.587	POINT (16429317.146112746 -3609118.2272017393)	312	2015-04-09T00:50:50	5.9	50	17137	2015	2015
181	hotspot_historic.fid--ced3a23_15b130c0244_-3ac7	10199538	AQUA	2002-022A	NASA	MODIS	68223	2015-03-02T04:08:56	2015-03-02T04:20:57	Aqua20150302T040856Z20150302T042057Zhotspots.txt		MOD14	5.0.1		-30.6299	147.542	POINT (16424290.959783945 -3584781.066624211)	336.6	2015-03-02T04:09:00	13.7	48	18147	2015	2015
182	hotspot_historic.fid--ced3a23_15b130c0244_-3abe	10199477	AQUA	2002-022A	NASA	MODIS	68216	2015-03-01T16:00:55	2015-03-01T16:13:39	Aqua20150301T160055Z20150301T161339Zhotspots.txt		MOD14	5.0.1		-30.6292	147.538	POINT (16423861.155229995 -3584680.2880625986)	305.7	2015-03-01T16:01:00	10.9	35	18159	2015	2015
183	hotspot_historic.fid--ced3a23_15b130c0244_-2fbb	9506250	AQUA	2002-022A	NASA	MODIS	65092	2014-07-30T04:02:26	2014-07-30T04:14:20	Aqua20140730T040226Z20140730T041420Zhotspots.txt		MOD14	5.0.1		-31.0494	147.547	POINT (16424888.856768996 -3639171.2745098476)	312.7	2014-07-30T04:06:50	9	31	23259	2014	2014
184	hotspot_historic.fid--ced3a23_15b130c0244_-2f51	9484780	AQUA	2002-022A	NASA	MODIS	64961	2014-07-21T04:08:32	2014-07-21T04:20:35	Aqua20140721T040832Z20140721T042035Zhotspots.txt		MOD14	5.0.1		-30.7038	147.739	POINT (16446287.802484186 -3594338.1485255016)	311.5	2014-07-21T04:12:00	12	49	23451	2014	2014
185	hotspot_historic.fid--ced3a23_15b130c0244_d32	8793861	AQUA	2002-022A	NASA	MODIS	0						5.0.1		-31.042	147.475	POINT (16416841.904738015 -3638204.844953906)	310.8	2013-09-12T03:23:40	4.4	25	30994	2013	2013
186	hotspot_historic.fid--ced3a23_15b130c0244_d45	8793782	TERRA	1999-068A	NASA	MODIS	0						5.0.1		-31.035	147.458	POINT (16414949.473394535 -3637295.394307491)	313.9	2013-09-12T00:43:50	7.8	38	30997	2013	2013
187	hotspot_historic.fid--ced3a23_15b130c0244_ef1	8838197	AQUA	2002-022A	NASA	MODIS	0						5.0.1		-30.697	147.592	POINT (16429866.285160832 -3593461.0297408113)	316.9	2013-08-30T03:54:20	9	34	31305	2013	2013
188	hotspot_historic.fid--ced3a23_15b130c0244_fca	8835154	TERRA	1999-068A	NASA	MODIS	0						5.0.1		-30.75	147.763	POINT (16448901.918086486 -3600324.2680284064)	311.6	2013-08-26T00:01:00	10.7	50	31381	2013	2013
189	hotspot_historic.fid--ced3a23_15b130c0244_18e1	8432740	TERRA	1999-068A	NASA	MODIS	0						5.0.1		-30.557	147.631	POINT (16434207.745301772 -3575349.8174759424)	311.6	2013-04-20T00:01:10	11	50	34405	2013	2013
190	hotspot_historic.fid--ced3a23_15b130c0244_18e2	8432739	TERRA	1999-068A	NASA	MODIS	0						5.0.1		-30.554	147.616	POINT (16432537.952939875 -3574962.0064495415)	310.2	2013-04-20T00:01:10	9.6	33	34405	2013	2013
191	hotspot_historic.fid--ced3a23_15b130c0244_221c	8327889	TERRA	1999-068A	NASA	MODIS	0						5.0.1		-31.106	147.5	POINT (16419624.89200785 -3646522.9260664554)	314.7	2013-01-28T00:13:00	15.8	47	36523	2013	2013
192	hotspot_historic.fid--ced3a23_15b130c0244_48f5	7346287	TERRA	1999-068A	NASA	MODIS	0						5.0.1		-30.549	147.689	POINT (16440664.275767779 -3574315.681374872)	310.6	2011-09-02T00:24:40	7.3	40	48769	2011	2011
193	hotspot_historic.fid--ced3a23_15b130c0244_48f9	7346935	TERRA	1999-068A	NASA	MODIS	0						5.0.1		-30.548	147.689	POINT (16440664.275767779 -3574186.4203547374)	310.6	2011-09-02T00:24:40	7.3	40	48769	2011	2011
194	hotspot_historic.fid--ced3a23_15b130c0244_49c2	6010907	AQUA	2002-022A	NASA	MODIS	0						5.0.1		-30.54	147.696	POINT (16441443.512203338 -3573152.3801200166)	311	2011-08-24T04:48:30	9.7	45	48957	2011	2011
195	hotspot_historic.fid--ced3a23_15b130c0244_49c3	6009674	AQUA	2002-022A	NASA	MODIS	0						5.0.1		-30.54	147.695	POINT (16441332.19271254 -3573152.3801200166)	311	2011-08-24T04:48:30	9.7	45	48957	2011	2011
196	hotspot_historic.fid--ced3a23_15b130c0244_4b10	8059587	AQUA	2002-022A	NASA	MODIS	0						5.0.1		-30.541	147.673	POINT (16438883.163915085 -3573281.630490472)	312.9	2011-08-03T04:30:30	9.8	42	49461	2011	2011
197	hotspot_historic.fid--ced3a23_15b130c0244_4b12	8060143	AQUA	2002-022A	NASA	MODIS	0						5.0.1		-30.54	147.673	POINT (16438883.163915085 -3573152.3801200166)	312.9	2011-08-03T04:30:30	9.8	42	49461	2011	2011
198	hotspot_historic.fid--ced3a23_15b130c0244_63ed	7132477	AQUA	2002-022A	NASA	MODIS	0						5.0.1		-30.762	147.76	POINT (16448567.9596141 -3601878.7329626395)	327.6	2011-03-30T04:19:20	17.8	50	52437	2011	2011
199	hotspot_historic.fid--ced3a23_15b130c0244_66d9	7713001	TERRA	1999-068A	NASA	MODIS	0						5.0.1		-30.823	147.743	POINT (16446675.528270619 -3609783.5952687995)	318.7	2011-03-26T00:24:50	10.2	45	52639	2011	2011
200	hotspot_historic.fid--ced3a23_15b130c0244_6de0	7654633	TERRA	1999-068A	NASA	MODIS	0						5.0.1		-30.71	147.641	POINT (16435320.940209698 -3595144.1163907233)	313.3	2011-01-09T00:00:20	8.8	46	54487	2011	2011
201	hotspot_historic.fid--ced3a23_15b130c0244_7cf9	8434883	AQUA	2002-022A	NASA	MODIS	0						5.0.1		-30.707	147.526	POINT (16422519.198768476 -3594755.69165003)	324.3	2009-12-22T03:26:10	10.1	20	63658	2009	2009
202	hotspot_historic.fid--ced3a23_15b130e53a7_-56bc	6060301	TERRA	1999-068A	NASA	MODIS	0						4.3.1		-31.17	147.285	POINT (16395691.2014873 -3654846.61532046)	314.4	2008-04-09T00:27:24	0	0	78499	2008	2008
203	hotspot_historic.fid--ced3a23_15b130e53a7_-525b	6517590	AQUA	2002-022A	NASA	MODIS	0						4.3.1		-30.805	147.605	POINT (16431313.438541146 -3607450.4912167313)	345	2008-03-12T04:20:08	0	0	79269	2008	2008
204	hotspot_historic.fid--ced3a23_15b130e53a7_-525a	5273742	AQUA	2002-022A	NASA	MODIS	0						4.3.1		-30.794	147.602	POINT (16430979.480068766 -3606024.9205511864)	349.8	2008-03-12T04:20:08	0	0	79269	2008	2008
205	hotspot_historic.fid--ced3a23_15b130e53a7_-524c	8087587	AQUA	2002-022A	NASA	MODIS	0						4.3.1		-30.805	147.605	POINT (16431313.438541146 -3607450.4912167313)	345	2008-03-12T04:14:09	0	0	79269	2008	2008
206	hotspot_historic.fid--ced3a23_15b130e53a7_-5249	4681221	AQUA	2002-022A	NASA	MODIS	0						4.3.1		-30.794	147.602	POINT (16430979.480068766 -3606024.9205511864)	349.8	2008-03-12T04:14:09	0	0	79269	2008	2008
207	hotspot_historic.fid--ced3a23_15b130e53a7_-50e6	4470707	TERRA	1999-068A	NASA	MODIS	0						4.3.1		-30.903	147.668	POINT (16438326.566461122 -3620158.2437960366)	326.3	2008-03-03T00:09:51	0	0	79489	2008	2008
208	hotspot_historic.fid--ced3a23_15b130e53a7_-50d8	7070812	TERRA	1999-068A	NASA	MODIS	0						4.3.1		-30.903	147.668	POINT (16438326.566461122 -3620158.2437960366)	326.3	2008-03-03T00:09:14	0	0	79489	2008	2008
209	hotspot_historic.fid--ced3a23_15b130e53a7_-47ae	6684513	AQUA	2002-022A	NASA	MODIS	0						4.3.1		-30.658	147.731	POINT (16445339.6943811 -3588413.1294100024)	320.8	2007-09-27T04:13:41	0	0	83229	2007	2007
210	hotspot_historic.fid--ced3a23_15b130e53a7_-4296	6548753	AQUA	2002-022A	NASA	MODIS	0						4.3.1		-30.637	147.746	POINT (16447009.486742994 -3585695.872935773)	312.3	2007-06-07T04:14:11	0	0	85869	2007	2007
211	hotspot_historic.fid--ced3a23_15b130e53a7_-4295	6109850	AQUA	2002-022A	NASA	MODIS	0						4.3.1		-30.639	147.733	POINT (16445562.333362682 -3585954.6338462685)	314.1	2007-06-07T04:14:11	0	0	85869	2007	2007
212	hotspot_historic.fid--ced3a23_15b130e53a7_-1170	5676546	AQUA	2002-022A	NASA	MODIS	0						4.3.1		-30.551	147.724	POINT (16444560.457945546 -3574574.20740974)	318.5	2006-09-21T03:37:28	0	0	92140	2006	2006
213	hotspot_historic.fid--ced3a23_15b130e53a7_-1147	5928526	TERRA	1999-068A	NASA	MODIS	0						4.3.1		-30.541	147.726	POINT (16444783.096927129 -3573281.630490472)	325.4	2006-09-20T00:18:15	0	0	92167	2006	2006
214	hotspot_historic.fid--ced3a23_15b130e53a7_-fc6	7751358	TERRA	1999-068A	NASA	MODIS	0						4.3.1		-30.543	147.738	POINT (16446118.93081665 -3573540.1352243796)	321.7	2006-09-06T00:08:56	0	0	92503	2006	2006
215	hotspot_historic.fid--ced3a23_15b130e53a7_-fbf	8198664	TERRA	1999-068A	NASA	MODIS	0						4.3.1		-30.543	147.738	POINT (16446118.93081665 -3573540.1352243796)	321.7	2006-09-06T00:06:37	0	0	92503	2006	2006
216	hotspot_historic.fid--ced3a23_15b130e53a7_87	4527879	AQUA	2002-022A	NASA	MODIS	0						4.3.1		-31.066	147.502	POINT (16419847.530989438 -3641323.4693054124)	316.7	2006-06-01T03:42:32	0	0	94780	2006	2006
217	hotspot_historic.fid--ced3a23_15b130e53a7_91	4544086	AQUA	2002-022A	NASA	MODIS	0						4.3.1		-31.068	147.487	POINT (16418177.738627536 -3641583.3901824253)	311.3	2006-06-01T03:42:32	0	0	94780	2006	2006
218	hotspot_historic.fid--ced3a23_15b130e53a7_f0	8097223	AQUA	2002-022A	NASA	MODIS	0						4.3.1		-31.068	147.487	POINT (16418177.738627536 -3641583.3901824253)	311.8	2006-06-01T03:35:42	0	0	94780	2006	2006
219	hotspot_historic.fid--ced3a23_15b130e53a7_10b	4566391	AQUA	2002-022A	NASA	MODIS	0						4.3.1		-31.066	147.502	POINT (16419847.530989438 -3641323.4693054124)	317.3	2006-06-01T03:35:42	0	0	94780	2006	2006
220	hotspot_historic.fid--ced3a23_15b130e53a7_4b4	6647327	AQUA	2002-022A	NASA	MODIS	0						4.3.1		-30.55	147.738	POINT (16446118.93081665 -3574444.9437265187)	311.5	2006-05-20T03:19:04	0	0	95044	2006	2006
221	hotspot_historic.fid--ced3a23_15b130e53a7_1450	4767836	AQUA	2002-022A	NASA	MODIS	0						4.3.1		-30.544	147.49	POINT (16418511.697099922 -3573669.3895879653)	325.2	2006-04-21T03:47:43	0	0	95740	2006	2006
222	hotspot_historic.fid--ced3a23_15b130e53a7_1452	4522550	AQUA	2002-022A	NASA	MODIS	0						4.3.1		-30.546	147.478	POINT (16417175.8632104 -3573927.9023087295)	340.5	2006-04-21T03:47:43	0	0	95740	2006	2006
223	hotspot_historic.fid--ced3a23_15b130e53a7_1453	5540289	AQUA	2002-022A	NASA	MODIS	0						4.3.1		-30.535	147.489	POINT (16418400.377609126 -3572506.148230039)	316	2006-04-21T03:47:43	0	0	95740	2006	2006
224	hotspot_historic.fid--ced3a23_15b130e53a7_1456	4658916	AQUA	2002-022A	NASA	MODIS	0						4.3.1		-30.536	147.477	POINT (16417064.54371961 -3572635.3919466147)	335.9	2006-04-21T03:47:43	0	0	95740	2006	2006
225	hotspot_historic.fid--ced3a23_15b130e53a7_1484	7290892	AQUA	2002-022A	NASA	MODIS	0						4.3.1		-30.546	147.478	POINT (16417175.8632104 -3573927.9023087295)	341.1	2006-04-21T03:41:13	0	0	95740	2006	2006
226	hotspot_historic.fid--ced3a23_15b130e53a7_1494	7023972	AQUA	2002-022A	NASA	MODIS	0						4.3.1		-30.544	147.49	POINT (16418511.697099922 -3573669.3895879653)	325.7	2006-04-21T03:41:13	0	0	95740	2006	2006
227	hotspot_historic.fid--ced3a23_15b130e53a7_1497	5031128	AQUA	2002-022A	NASA	MODIS	0						4.3.1		-30.535	147.489	POINT (16418400.377609126 -3572506.148230039)	316.5	2006-04-21T03:41:13	0	0	95740	2006	2006
228	hotspot_historic.fid--ced3a23_15b130e53a7_14a5	4782366	AQUA	2002-022A	NASA	MODIS	0						4.3.1		-30.536	147.477	POINT (16417064.54371961 -3572635.3919466147)	336.4	2006-04-21T03:41:13	0	0	95740	2006	2006
229	hotspot_historic.fid--ced3a23_15b130e53a7_1727	6656089	AQUA	2002-022A	NASA	MODIS	0						4.3.1		-31.171	147.285	POINT (16395691.2014873 -3654976.7175589628)	323.6	2006-04-17T04:11:35	0	0	95835	2006	2006
230	hotspot_historic.fid--ced3a23_15b130e53a7_1750	7131963	AQUA	2002-022A	NASA	MODIS	0						4.3.1		-31.171	147.285	POINT (16395691.2014873 -3654976.7175589628)	324.1	2006-04-17T04:05:26	0	0	95835	2006	2006
231	hotspot_historic.fid--ced3a23_15b130e53a7_1d33	8160869	TERRA	1999-068A	NASA	MODIS	0						4.3.1		-30.777	147.554	POINT (16425636.144510685 -3603822.086669786)	312.7	2006-04-06T00:14:46	0	0	96103	2006	2006
232	hotspot_historic.fid--ced3a23_15b130e53a7_1d50	4547626	TERRA	1999-068A	NASA	MODIS	0						4.3.1		-30.777	147.554	POINT (16425636.144510685 -3603822.086669786)	312.6	2006-04-06T00:12:12	0	0	96103	2006	2006
233	hotspot_historic.fid--ced3a23_15b130e53a7_2f03	7194580	AQUA	2002-022A	NASA	MODIS	0						4.3.1		-31.022	147.703	POINT (16442222.748638889 -3635606.5918797366)	324	2005-10-11T03:46:29	0	0	100426	2005	2005
234	hotspot_historic.fid--ced3a23_15b130e53a7_2f77	6106022	AQUA	2002-022A	NASA	MODIS	0						4.3.1		-31.022	147.703	POINT (16442222.748638889 -3635606.5918797366)	324	2005-10-11T03:46:25	0	0	100426	2005	2005
235	hotspot_historic.fid--ced3a23_15b130e53a7_2f8d	6340075	AQUA	2002-022A	NASA	MODIS	0						4.3.1		-31.022	147.703	POINT (16442222.748638889 -3635606.5918797366)	324.5	2005-10-11T03:39:50	0	0	100426	2005	2005
236	hotspot_historic.fid--ced3a23_15b130e53a7_2f94	4998567	AQUA	2002-022A	NASA	MODIS	0						4.3.1		-31.021	147.715	POINT (16443558.582528405 -3635476.693546637)	323.6	2005-10-11T03:39:50	0	0	100426	2005	2005
237	hotspot_historic.fid--ced3a23_15b130e53a7_363e	4613662	AQUA	2002-022A	NASA	MODIS	0						4.3.1		-31.022	147.703	POINT (16442222.748638889 -3635606.5918797366)	318.8	2005-09-07T03:58:29	0	0	101241	2005	2005
238	hotspot_historic.fid--ced3a23_15b130e53a7_366c	6345904	AQUA	2002-022A	NASA	MODIS	0						4.3.1		-30.778	147.529	POINT (16422853.157240856 -3603951.654355617)	312.9	2005-09-02T03:40:45	0	0	101362	2005	2005
239	hotspot_historic.fid--ced3a23_15b130e53a7_3721	6696803	AQUA	2002-022A	NASA	MODIS	0						4.3.1		-30.821	147.721	POINT (16444226.499473166 -3609524.339893658)	329.3	2005-08-29T04:04:29	0	0	101457	2005	2005
240	hotspot_historic.fid--ced3a23_15b130e53a7_3737	5303923	TERRA	1999-068A	NASA	MODIS	0						4.3.1		-30.78	147.527	POINT (16422630.518259268 -3604210.793768003)	305.7	2005-08-28T12:49:59	0	0	101473	2005	2005
241	hotspot_historic.fid--ced3a23_15b130e53a7_3928	6524914	AQUA	2002-022A	NASA	MODIS	0						4.3.1		-31.096	147.537	POINT (16423743.713167205 -3645222.8566711)	337	2005-08-01T03:40:57	0	0	102106	2005	2005
242	hotspot_historic.fid--ced3a23_15b130e53a7_3934	8821488	AQUA	2002-022A	NASA	MODIS	0						4.3.1		-31.091	147.531	POINT (16423075.796222445 -3644572.873296069)	324.7	2005-08-01T03:40:57	0	0	102106	2005	2005
243	hotspot_historic.fid--ced3a23_15b130e53a7_39a2	4804774	AQUA	2002-022A	NASA	MODIS	0						4.3.1		-30.891	147.536	POINT (16423632.393676408 -3618601.494385518)	321	2005-07-19T04:10:32	0	0	102393	2005	2005
244	hotspot_historic.fid--ced3a23_15b130e53a7_39a6	7127697	AQUA	2002-022A	NASA	MODIS	0						4.3.1		-30.901	147.538	POINT (16423855.032657998 -3619898.772010698)	327.4	2005-07-19T04:10:32	0	0	102393	2005	2005
245	hotspot_historic.fid--ced3a23_15b130e53a7_3a80	6594668	AQUA	2002-022A	NASA	MODIS	0						4.3.1		-30.913	147.735	POINT (16445784.972344276 -3621455.6840541014)	312.5	2005-06-07T03:35:03	0	0	103402	2005	2005
246	hotspot_historic.fid--ced3a23_15b130e53a7_3a83	7161109	AQUA	2002-022A	NASA	MODIS	0						4.3.1		-30.921	147.741	POINT (16446452.88928903 -3622493.733890763)	315.5	2005-06-07T03:35:03	0	0	103402	2005	2005
247	hotspot_historic.fid--ced3a23_15b130e53a7_3a9f	8359712	AQUA	2002-022A	NASA	MODIS	0						4.3.1		-30.923	147.723	POINT (16444449.138454754 -3622753.2599142045)	312.5	2005-06-07T03:35:03	0	0	103402	2005	2005
248	hotspot_historic.fid--ced3a23_15b130e53a7_3ac1	6163406	AQUA	2002-022A	NASA	MODIS	0						4.3.1		-30.923	147.739	POINT (16446230.250307443 -3622753.2599142045)	312.4	2005-06-06T04:28:46	0	0	103425	2005	2005
249	hotspot_historic.fid--ced3a23_15b130e53a7_3aee	4570121	TERRA	1999-068A	NASA	MODIS	0						4.3.1		-31.097	147.546	POINT (16424745.588584341 -3645352.8574513006)	338.9	2005-06-04T00:23:53	0	0	103477	2005	2005
250	hotspot_historic.fid--ced3a23_15b130e53a7_3af1	5304810	TERRA	1999-068A	NASA	MODIS	0						4.3.1		-31.096	147.533	POINT (16423298.435204027 -3645222.8566711)	313.1	2005-06-04T00:23:53	0	0	103477	2005	2005
251	hotspot_historic.fid--ced3a23_15b130e53a7_3b00	4642520	AQUA	2002-022A	NASA	MODIS	0						4.3.1		-30.916	147.738	POINT (16446118.93081665 -3621844.94257083)	324.1	2005-06-03T03:58:38	0	0	103497	2005	2005
252	hotspot_historic.fid--ced3a23_15b130e53a7_3b27	5629122	AQUA	2002-022A	NASA	MODIS	0						4.3.1		-30.917	147.728	POINT (16445005.735908719 -3621974.6981220986)	324.1	2005-06-03T03:58:38	0	0	103497	2005	2005
253	hotspot_historic.fid--ced3a23_15b130e53a7_3baf	7190993	AQUA	2002-022A	NASA	MODIS	0						4.3.1		-30.916	147.738	POINT (16446118.93081665 -3621844.94257083)	324.1	2005-06-03T03:58:38	0	0	103497	2005	2005
254	hotspot_historic.fid--ced3a23_15b130e53a7_3bb5	7129428	AQUA	2002-022A	NASA	MODIS	0						4.3.1		-30.917	147.728	POINT (16445005.735908719 -3621974.6981220986)	324.1	2005-06-03T03:58:38	0	0	103497	2005	2005
255	hotspot_historic.fid--ced3a23_15b130e53a7_3ce7	6238920	AQUA	2002-022A	NASA	MODIS	0						4.3.1		-30.91	147.731	POINT (16445339.6943811 -3621066.4377415557)	311.3	2005-05-29T03:41:00	0	0	103618	2005	2005
256	hotspot_historic.fid--ced3a23_15b130e53a7_3d1e	6647540	AQUA	2002-022A	NASA	MODIS	0						4.3.1		-30.911	147.725	POINT (16444671.777436338 -3621196.1851564967)	312.9	2005-05-27T03:52:34	0	0	103641	2005	2005
257	hotspot_historic.fid--ced3a23_15b130e53a7_3dc0	6543416	AQUA	2002-022A	NASA	MODIS	0						4.3.1		-30.903	147.726	POINT (16444783.096927129 -3620158.2437960366)	317.1	2005-05-23T04:16:35	0	0	103737	2005	2005
258	hotspot_historic.fid--ced3a23_15b130e53a7_4588	8207019	TERRA	1999-068A	NASA	MODIS	0						4.3.1		-31.165	147.641	POINT (16435320.940209698 -3654196.1247299835)	317.6	2005-04-19T00:12:25	0	0	104557	2005	2005
259	hotspot_historic.fid--ced3a23_15b130e53a7_462b	4791349	AQUA	2002-022A	NASA	MODIS	0						4.3.1		-30.897	147.725	POINT (16444671.777436338 -3619379.8447019504)	324.6	2005-04-14T04:11:00	0	0	104673	2005	2005
260	hotspot_historic.fid--ced3a23_15b130e53a7_4637	8094679	AQUA	2002-022A	NASA	MODIS	0						4.3.1		-30.899	147.711	POINT (16443113.304565232 -3619639.305646183)	325.9	2005-04-14T04:11:00	0	0	104673	2005	2005
261	hotspot_historic.fid--ced3a23_15b130e53a7_465c	5464574	AQUA	2002-022A	NASA	MODIS	0						4.3.1		-30.899	147.711	POINT (16443113.304565232 -3619639.305646183)	325.9	2005-04-14T04:10:53	0	0	104673	2005	2005
262	hotspot_historic.fid--ced3a23_15b130e53a7_465d	4977617	AQUA	2002-022A	NASA	MODIS	0						4.3.1		-30.897	147.725	POINT (16444671.777436338 -3619379.8447019504)	324.6	2005-04-14T04:10:53	0	0	104673	2005	2005
263	hotspot_historic.fid--ced3a23_15b130e53a7_46e7	4640641	AQUA	2002-022A	NASA	MODIS	0						4.3.1		-30.897	147.724	POINT (16444560.457945546 -3619379.8447019504)	325.4	2005-04-13T03:29:22	0	0	104698	2005	2005
264	hotspot_historic.fid--ced3a23_15b130e53a7_504e	8367268	TERRA	1999-068A	NASA	MODIS	0						4.3.1		-30.605	147.747	POINT (16447120.806233792 -3581556.4255490834)	310.1	2005-02-10T12:43:55	0	0	106327	2005	2005
265	hotspot_historic.fid--ced3a23_15b130e53a7_5071	6898480	AQUA	2002-022A	NASA	MODIS	0						4.3.1		-30.686	147.523	POINT (16422185.240296096 -3592037.056573193)	351	2005-02-07T04:23:37	0	0	106407	2005	2005
266	hotspot_historic.fid--ced3a23_15b130e53a7_5074	8139775	AQUA	2002-022A	NASA	MODIS	0						4.3.1		-30.69	147.504	POINT (16420070.169971026 -3592554.8462234153)	347.2	2005-02-07T04:23:37	0	0	106407	2005	2005
267	hotspot_historic.fid--ced3a23_15b130e53a7_507b	7128707	AQUA	2002-022A	NASA	MODIS	0						4.3.1		-30.686	147.523	POINT (16422185.240296096 -3592037.056573193)	351	2005-02-07T04:23:21	0	0	106407	2005	2005
268	hotspot_historic.fid--ced3a23_15b130e53a7_507d	6529876	AQUA	2002-022A	NASA	MODIS	0						4.3.1		-30.69	147.504	POINT (16420070.169971026 -3592554.8462234153)	347.2	2005-02-07T04:23:21	0	0	106407	2005	2005
269	hotspot_historic.fid--ced3a23_15b130e53a7_50e8	7014232	TERRA	1999-068A	NASA	MODIS	0						4.3.1		-30.742	147.557	POINT (16425970.10298307 -3599288.0656792047)	350.2	2005-01-31T00:00:25	0	0	106579	2005	2005
270	hotspot_historic.fid--ced3a23_15b130e53a7_50e9	4895287	TERRA	1999-068A	NASA	MODIS	0						4.3.1		-30.733	147.559	POINT (16426192.741964655 -3598122.4408856705)	338.4	2005-01-31T00:00:25	0	0	106579	2005	2005
271	hotspot_historic.fid--ced3a23_15b130e53a7_50ef	5631858	TERRA	1999-068A	NASA	MODIS	0						4.3.1		-30.732	147.558	POINT (16426081.422473863 -3597992.9337398796)	332.3	2005-01-30T13:01:57	0	0	106590	2005	2005
272	hotspot_historic.fid--ced3a23_15b130e53a7_50f1	4768266	TERRA	1999-068A	NASA	MODIS	0						4.3.1		-30.73	147.569	POINT (16427305.936872587 -3597733.923479584)	314.9	2005-01-30T13:01:57	0	0	106590	2005	2005
273	hotspot_historic.fid--ced3a23_15b130e53a7_50f2	6771245	AQUA	2002-022A	NASA	MODIS	0						4.3.1		-30.73	147.548	POINT (16424968.22756593 -3597733.923479584)	347.1	2005-01-30T03:35:40	0	0	106600	2005	2005
274	hotspot_historic.fid--ced3a23_15b130e53a7_50f7	4785685	AQUA	2002-022A	NASA	MODIS	0						4.3.1		-30.728	147.566	POINT (16426971.978400206 -3597474.9185938863)	350.3	2005-01-30T03:35:40	0	0	106600	2005	2005
275	hotspot_historic.fid--ced3a23_15b130e53a7_50f9	4888998	AQUA	2002-022A	NASA	MODIS	0						4.3.1		-30.731	147.559	POINT (16426192.741964655 -3597863.427937874)	352	2005-01-30T03:35:40	0	0	106600	2005	2005
276	hotspot_historic.fid--ced3a23_15b130e53a7_50fa	5889450	AQUA	2002-022A	NASA	MODIS	0						4.3.1		-30.718	147.56	POINT (16426304.061455445 -3596179.9747655415)	310.3	2005-01-29T15:27:28	0	0	106612	2005	2005
277	hotspot_historic.fid--ced3a23_15b130e53a7_50fb	5047860	AQUA	2002-022A	NASA	MODIS	0						4.3.1		-30.731	147.583	POINT (16428864.409743696 -3597863.427937874)	321.9	2005-01-29T15:27:28	0	0	106612	2005	2005
278	hotspot_historic.fid--ced3a23_15b130e53a7_50fc	8257702	AQUA	2002-022A	NASA	MODIS	0						4.3.1		-30.73	147.57	POINT (16427417.256363384 -3597733.923479584)	323.3	2005-01-29T15:27:28	0	0	106612	2005	2005
279	hotspot_historic.fid--ced3a23_15b130e53a7_50fd	5174052	AQUA	2002-022A	NASA	MODIS	0						4.3.1		-30.699	147.563	POINT (16426638.019927826 -3593719.9513890683)	305.6	2005-01-29T15:27:28	0	0	106612	2005	2005
280	hotspot_historic.fid--ced3a23_15b130e53a7_50fe	7028424	AQUA	2002-022A	NASA	MODIS	0						4.3.1		-30.72	147.572	POINT (16427639.895344967 -3596438.9527863204)	335.6	2005-01-29T15:27:28	0	0	106612	2005	2005
281	hotspot_historic.fid--ced3a23_15b130e53a7_50ff	5829345	TERRA	1999-068A	NASA	MODIS	0						4.3.1		-30.732	147.549	POINT (16425079.547056722 -3597992.9337398796)	306.6	2005-01-29T12:20:44	0	0	106615	2005	2005
282	hotspot_historic.fid--ced3a23_15b130e53a7_5100	6643519	TERRA	1999-068A	NASA	MODIS	0						4.3.1		-30.713	147.571	POINT (16427528.575854175 -3595532.5532121533)	323.2	2005-01-29T12:20:44	0	0	106615	2005	2005
283	hotspot_historic.fid--ced3a23_15b130e53a7_5101	4863402	TERRA	1999-068A	NASA	MODIS	0						4.3.1		-30.729	147.578	POINT (16428307.812289728 -3597604.420364944)	326	2005-01-29T12:20:44	0	0	106615	2005	2005
284	hotspot_historic.fid--ced3a23_15b130e53a7_5102	6594128	TERRA	1999-068A	NASA	MODIS	0						4.3.1		-30.698	147.569	POINT (16427305.936872587 -3593590.489894192)	309.9	2005-01-29T12:20:44	0	0	106615	2005	2005
285	hotspot_historic.fid--ced3a23_15b130e53a7_5103	8366066	TERRA	1999-068A	NASA	MODIS	0						4.3.1		-30.727	147.572	POINT (16427639.895344967 -3597345.418166344)	331.1	2005-01-29T12:20:44	0	0	106615	2005	2005
286	hotspot_historic.fid--ced3a23_15b130e53a7_5104	6896561	AQUA	2002-022A	NASA	MODIS	0						4.3.1		-30.705	147.554	POINT (16425636.144510685 -3594496.748533523)	360.1	2005-01-29T04:29:37	0	0	106623	2005	2005
287	hotspot_historic.fid--ced3a23_15b130e53a7_5105	5464104	AQUA	2002-022A	NASA	MODIS	0						4.3.1		-30.719	147.558	POINT (16426081.422473863 -3596309.4631044758)	336.3	2005-01-29T04:29:37	0	0	106623	2005	2005
288	hotspot_historic.fid--ced3a23_15b130e53a7_5106	4460284	AQUA	2002-022A	NASA	MODIS	0						4.3.1		-30.692	147.569	POINT (16427305.936872587 -3592813.7490940117)	342.6	2005-01-29T04:29:37	0	0	106623	2005	2005
289	hotspot_historic.fid--ced3a23_15b130e53a7_5107	4892922	AQUA	2002-022A	NASA	MODIS	0						4.3.1		-30.706	147.573	POINT (16427751.21483576 -3594626.2194207613)	346.3	2005-01-29T04:29:37	0	0	106623	2005	2005
290	hotspot_historic.fid--ced3a23_15b130e53a7_5108	4578757	AQUA	2002-022A	NASA	MODIS	0						4.3.1		-30.711	147.548	POINT (16424968.22756593 -3595273.5939888074)	345.3	2005-01-29T04:29:37	0	0	106623	2005	2005
291	hotspot_historic.fid--ced3a23_15b130e53a7_5109	5644064	AQUA	2002-022A	NASA	MODIS	0						4.3.1		-30.698	147.544	POINT (16424522.949602759 -3593590.489894192)	341.8	2005-01-29T04:29:37	0	0	106623	2005	2005
292	hotspot_historic.fid--ced3a23_15b130e53a7_5113	7114719	TERRA	1999-068A	NASA	MODIS	0						4.3.1		-30.718	147.539	POINT (16423966.352148788 -3596179.9747655415)	307.3	2005-01-28T13:14:13	0	0	106638	2005	2005
293	hotspot_historic.fid--ced3a23_15b130e53a7_5116	8358962	AQUA	2002-022A	NASA	MODIS	0						4.3.1		-30.684	147.523	POINT (16422185.240296096 -3591778.1697924896)	341.4	2005-01-28T03:47:29	0	0	106648	2005	2005
294	hotspot_historic.fid--ced3a23_15b130e53a7_5118	8049859	AQUA	2002-022A	NASA	MODIS	0						4.3.1		-30.69	147.548	POINT (16424968.22756593 -3592554.8462234153)	348.2	2005-01-28T03:47:29	0	0	106648	2005	2005
295	hotspot_historic.fid--ced3a23_15b130e53a7_511b	5217496	AQUA	2002-022A	NASA	MODIS	0						4.3.1		-30.681	147.547	POINT (16424856.908075133 -3591389.8496754365)	343.9	2005-01-28T03:47:29	0	0	106648	2005	2005
296	hotspot_historic.fid--ced3a23_15b130e53a7_58b5	4704651	AQUA	2002-022A	NASA	MODIS	0						4.3.1		-31.037	147.51	POINT (16420738.086915782 -3637555.230526687)	313.1	2004-09-13T03:54:32	0	0	109863	2004	2004
297	hotspot_historic.fid--ced3a23_15b130e53a7_598a	6171234	TERRA	1999-068A	NASA	MODIS	0						4.3.1		-30.793	147.517	POINT (16421517.32335134 -3605895.331307094)	311.2	2004-08-25T00:41:46	0	0	110299	2004	2004
298	hotspot_historic.fid--ced3a23_15b130e53a7_5ac9	4929765	AQUA	2002-022A	NASA	MODIS	0						4.3.1		-30.545	147.74	POINT (16446341.569798239 -3573798.6452827277)	324.6	2004-08-06T04:30:18	0	0	110751	2004	2004
299	hotspot_historic.fid--ced3a23_15b130e53a7_5acc	6525969	AQUA	2002-022A	NASA	MODIS	0						4.3.1		-30.539	147.731	POINT (16445339.6943811 -3573023.131080468)	333.2	2004-08-06T04:30:18	0	0	110751	2004	2004
300	hotspot_historic.fid--ced3a23_15b130e53a7_5ada	4921039	AQUA	2002-022A	NASA	MODIS	0						4.3.1		-30.545	147.746	POINT (16447009.486742994 -3573798.6452827277)	322.3	2004-08-03T04:00:13	0	0	110823	2004	2004
301	hotspot_historic.fid--ced3a23_15b130e53a7_5adb	7129815	AQUA	2002-022A	NASA	MODIS	0						4.3.1		-30.556	147.737	POINT (16446007.611325858 -3575220.5458018524)	317.7	2004-08-03T04:00:13	0	0	110823	2004	2004
302	hotspot_historic.fid--ced3a23_15b130e53a7_5adc	6284806	AQUA	2002-022A	NASA	MODIS	0						4.3.1		-30.547	147.735	POINT (16445784.972344276 -3574057.1606660457)	314.4	2004-08-03T04:00:13	0	0	110823	2004	2004
303	hotspot_historic.fid--ced3a23_15b130e53a7_5ae0	8201844	AQUA	2002-022A	NASA	MODIS	0						4.3.1		-30.554	147.748	POINT (16447232.125724584 -3574962.0064495415)	357.1	2004-08-03T04:00:13	0	0	110823	2004	2004
304	hotspot_historic.fid--ced3a23_15b130e53a7_5aff	5625567	AQUA	2002-022A	NASA	MODIS	0						4.3.1		-30.566	147.746	POINT (16447009.486742994 -3576513.3224927946)	324.6	2004-07-29T03:42:42	0	0	110944	2004	2004
305	hotspot_historic.fid--ced3a23_15b130e53a7_5b0b	5049579	AQUA	2002-022A	NASA	MODIS	0						4.3.1		-30.567	147.751	POINT (16447566.084196964 -3576642.607490343)	315.5	2004-07-23T04:18:38	0	0	111063	2004	2004
306	hotspot_historic.fid--ced3a23_15b130e53a7_5bd4	6302495	AQUA	2002-022A	NASA	MODIS	0						4.3.1		-30.554	147.754	POINT (16447900.04266934 -3574962.0064495415)	316.3	2004-07-07T04:18:46	0	0	111447	2004	2004
307	hotspot_historic.fid--ced3a23_15b130e53a7_5bd5	6575536	AQUA	2002-022A	NASA	MODIS	0						4.3.1		-30.557	147.737	POINT (16446007.611325858 -3575349.8174759424)	310.7	2004-07-07T04:18:46	0	0	111447	2004	2004
308	hotspot_historic.fid--ced3a23_15b130e53a7_5bd7	5221662	AQUA	2002-022A	NASA	MODIS	0						4.3.1		-30.555	147.749	POINT (16447343.44521538 -3575091.275459743)	321.7	2004-07-07T04:18:46	0	0	111447	2004	2004
309	hotspot_historic.fid--ced3a23_15b130e53a7_5c03	5890021	TERRA	1999-068A	NASA	MODIS	0						4.3.1		-30.556	147.749	POINT (16447343.44521538 -3575220.5458018524)	316.4	2004-07-05T00:12:31	0	0	111499	2004	2004
310	hotspot_historic.fid--ced3a23_15b130e53a7_5c0d	6573913	TERRA	1999-068A	NASA	MODIS	0						4.3.1		-30.549	147.761	POINT (16448679.279104896 -3574315.681374872)	310.9	2004-07-05T00:12:31	0	0	111499	2004	2004
311	hotspot_historic.fid--ced3a23_15b130e53a7_5c0e	4731981	TERRA	1999-068A	NASA	MODIS	0						4.3.1		-30.558	147.759	POINT (16448456.640123308 -3575479.0904820766)	321.6	2004-07-05T00:12:31	0	0	111499	2004	2004
312	hotspot_historic.fid--ced3a23_15b130e53a7_617d	6067225	AQUA	2002-022A	NASA	MODIS	0						4.3.1		-30.829	147.731	POINT (16445339.6943811 -3610561.393794568)	317.8	2004-05-20T04:18:30	0	0	112575	2004	2004
313	hotspot_historic.fid--ced3a23_15b130e53a7_61ab	4894844	AQUA	2002-022A	NASA	MODIS	0						4.3.1		-30.831	147.727	POINT (16444894.416417927 -3610820.6707717404)	320	2004-05-20T04:18:30	0	0	112575	2004	2004
314	hotspot_historic.fid--ced3a23_15b130e53a7_6223	4964177	AQUA	2002-022A	NASA	MODIS	0						4.3.1		-31.166	147.578	POINT (16428307.812289728 -3654326.2201013705)	320	2004-05-17T03:48:26	0	0	112648	2004	2004
315	hotspot_historic.fid--ced3a23_15b130e53a7_6229	5540566	AQUA	2002-022A	NASA	MODIS	0						4.3.1		-31.165	147.59	POINT (16429643.64617925 -3654196.1247299835)	313.9	2004-05-17T03:48:26	0	0	112648	2004	2004
316	hotspot_historic.fid--ced3a23_15b130e53a7_624c	6339286	AQUA	2002-022A	NASA	MODIS	0						4.3.1		-31.156	147.576	POINT (16428085.17330814 -3653025.3281740635)	330.7	2004-05-17T03:48:26	0	0	112648	2004	2004
317	hotspot_historic.fid--ced3a23_15b130e53a7_63b3	6521175	AQUA	2002-022A	NASA	MODIS	0						4.3.1		-31.153	147.568	POINT (16427194.617381794 -3652635.0873646913)	321.3	2004-05-12T03:30:50	0	0	112768	2004	2004
318	hotspot_historic.fid--ced3a23_15b130e53a7_63e4	4867925	TERRA	1999-068A	NASA	MODIS	0						4.3.1		-31.156	147.587	POINT (16429309.687706864 -3653025.3281740635)	310.1	2004-05-12T00:48:43	0	0	112771	2004	2004
319	hotspot_historic.fid--ced3a23_15b130e53a7_63e5	7189611	TERRA	1999-068A	NASA	MODIS	0						4.3.1		-31.154	147.557	POINT (16425970.10298307 -3652765.1662619966)	315.1	2004-05-12T00:48:43	0	0	112771	2004	2004
320	hotspot_historic.fid--ced3a23_15b130e53a7_63e6	5034472	TERRA	1999-068A	NASA	MODIS	0						4.3.1		-31.154	147.564	POINT (16426749.339418624 -3652765.1662619966)	319.6	2004-05-12T00:48:43	0	0	112771	2004	2004
321	hotspot_historic.fid--ced3a23_15b130e53a7_69ac	6864148	TERRA	1999-068A	NASA	MODIS	0						4.3.1		-31.069	147.504	POINT (16420070.169971026 -3641713.3526707576)	327.7	2004-04-23T00:19:16	0	0	113227	2004	2004
322	hotspot_historic.fid--ced3a23_15b130e53a7_69af	4539652	TERRA	1999-068A	NASA	MODIS	0						4.3.1		-31.067	147.493	POINT (16418845.655572297 -3641453.429060663)	320.7	2004-04-23T00:19:16	0	0	113227	2004	2004
323	hotspot_historic.fid--ced3a23_15b130e53a7_6a2b	4522410	TERRA	1999-068A	NASA	MODIS	0						4.3.1		-31.08	147.507	POINT (16420404.128443401 -3643143.0302559747)	314.5	2004-04-21T00:30:38	0	0	113275	2004	2004
324	hotspot_historic.fid--ced3a23_15b130e53a7_6d47	4835470	AQUA	2002-022A	NASA	MODIS	0						4.3.1		-30.66	147.725	POINT (16444671.777436338 -3588671.946523725)	343.4	2004-04-13T04:00:00	0	0	113463	2004	2004
325	hotspot_historic.fid--ced3a23_15b130e53a7_6d50	5922331	TERRA	1999-068A	NASA	MODIS	0						4.3.1		-30.891	147.729	POINT (16445117.055399515 -3618601.494385518)	321.4	2004-04-12T12:45:05	0	0	113479	2004	2004
326	hotspot_historic.fid--ced3a23_15b130e53a7_6eb0	5036927	AQUA	2002-022A	NASA	MODIS	0						4.3.1		-31.128	147.729	POINT (16445117.055399515 -3649383.5607819306)	324.2	2004-04-06T03:53:59	0	0	113631	2004	2004
327	hotspot_historic.fid--ced3a23_15b130e53a7_6eb4	4426531	AQUA	2002-022A	NASA	MODIS	0						4.3.1		-31.127	147.74	POINT (16446341.569798239 -3649253.5175445923)	326.9	2004-04-06T03:53:59	0	0	113631	2004	2004
328	hotspot_historic.fid--ced3a23_15b130e53a7_6ebe	6825476	TERRA	1999-068A	NASA	MODIS	0						4.3.1		-31.128	147.749	POINT (16447343.44521538 -3649383.5607819306)	313.4	2004-04-05T23:38:39	0	0	113636	2004	2004
329	hotspot_historic.fid--ced3a23_15b130e53a7_6ec7	4964103	TERRA	1999-068A	NASA	MODIS	0						4.3.1		-30.888	147.719	POINT (16444003.860491578 -3618212.3375143465)	305.5	2004-04-05T12:39:10	0	0	113647	2004	2004
330	hotspot_historic.fid--ced3a23_15b130e53a7_6ecf	6129585	TERRA	1999-068A	NASA	MODIS	0						4.3.1		-30.886	147.734	POINT (16445673.65285348 -3617952.906371967)	319.8	2004-04-05T12:39:10	0	0	113647	2004	2004
331	hotspot_historic.fid--ced3a23_15b130e53a7_6ed4	5042586	AQUA	2002-022A	NASA	MODIS	0						4.3.1		-30.884	147.739	POINT (16446230.250307443 -3617693.4806463444)	315.7	2004-04-05T03:13:40	0	0	113656	2004	2004
332	hotspot_historic.fid--ced3a23_15b130e53a7_6ed5	7292472	AQUA	2002-022A	NASA	MODIS	0						4.3.1		-30.887	147.701	POINT (16442000.1096573 -3618082.6212660293)	318.1	2004-04-05T03:13:40	0	0	113656	2004	2004
333	hotspot_historic.fid--ced3a23_15b130e53a7_6ed6	5869524	AQUA	2002-022A	NASA	MODIS	0						4.3.1		-30.887	147.693	POINT (16441109.553730952 -3618082.6212660293)	314.5	2004-04-05T03:13:40	0	0	113656	2004	2004
334	hotspot_historic.fid--ced3a23_15b130e53a7_6ee9	6696535	TERRA	1999-068A	NASA	MODIS	0						4.3.1		-30.886	147.718	POINT (16443892.541000785 -3617952.906371967)	319.8	2004-04-05T00:30:29	0	0	113659	2004	2004
335	hotspot_historic.fid--ced3a23_15b130e53a7_6ef0	4655725	TERRA	1999-068A	NASA	MODIS	0						4.3.1		-30.888	147.733	POINT (16445562.333362682 -3618212.3375143465)	316.1	2004-04-05T00:30:29	0	0	113659	2004	2004
336	hotspot_historic.fid--ced3a23_15b130e53a7_6efe	4509185	TERRA	1999-068A	NASA	MODIS	0						4.3.1		-30.882	147.725	POINT (16444671.777436338 -3617434.060336936)	324.4	2004-04-05T00:30:29	0	0	113659	2004	2004
337	hotspot_historic.fid--ced3a23_15b130e53a7_6eff	5290677	TERRA	1999-068A	NASA	MODIS	0						4.3.1		-30.569	147.759	POINT (16448456.640123308 -3576901.181483645)	320.8	2004-04-05T00:30:29	0	0	113659	2004	2004
338	hotspot_historic.fid--ced3a23_15b130e53a7_6f14	6519371	TERRA	1999-068A	NASA	MODIS	0						4.3.1		-30.886	147.754	POINT (16447900.04266934 -3617952.906371967)	319.4	2004-04-03T00:42:39	0	0	113707	2004	2004
339	hotspot_historic.fid--ced3a23_15b130e53a7_6f72	5886873	TERRA	1999-068A	NASA	MODIS	0						4.3.1		-30.801	147.523	POINT (16422185.240296096 -3606932.083006625)	322.8	2004-04-02T00:01:05	0	0	113731	2004	2004
340	hotspot_historic.fid--ced3a23_15b130e53a7_752a	4413734	TERRA	1999-068A	NASA	MODIS	0						4.3.1		-30.584	147.76	POINT (16448567.9596141 -3578840.6564083737)	321.3	2004-03-31T00:13:13	0	0	113779	2004	2004
341	hotspot_historic.fid--ced3a23_15b130e53a7_752b	8204065	TERRA	1999-068A	NASA	MODIS	0						4.3.1		-30.584	147.76	POINT (16448567.9596141 -3578840.6564083737)	321.3	2004-03-31T00:13:13	0	0	113779	2004	2004
342	hotspot_historic.fid--ced3a23_15b130e53a7_7535	8093903	TERRA	1999-068A	NASA	MODIS	0						4.3.1		-30.584	147.76	POINT (16448567.9596141 -3578840.6564083737)	321.3	2004-03-31T00:13:13	0	0	113779	2004	2004
343	hotspot_historic.fid--ced3a23_15b130e53a7_7538	4848669	TERRA	1999-068A	NASA	MODIS	0						4.3.1		-30.584	147.76	POINT (16448567.9596141 -3578840.6564083737)	321.3	2004-03-31T00:13:13	0	0	113779	2004	2004
344	hotspot_historic.fid--ced3a23_15b130e53a7_753d	8165752	TERRA	1999-068A	NASA	MODIS	0						4.3.1		-30.584	147.76	POINT (16448567.9596141 -3578840.6564083737)	321.3	2004-03-31T00:13:13	0	0	113779	2004	2004
345	hotspot_historic.fid--ced3a23_15b130e53a7_753f	8201402	TERRA	1999-068A	NASA	MODIS	0						4.3.1		-30.584	147.76	POINT (16448567.9596141 -3578840.6564083737)	321.3	2004-03-31T00:13:13	0	0	113779	2004	2004
346	hotspot_historic.fid--ced3a23_15b130e53a7_7540	4658770	TERRA	1999-068A	NASA	MODIS	0						4.3.1		-30.584	147.76	POINT (16448567.9596141 -3578840.6564083737)	321.3	2004-03-31T00:13:13	0	0	113779	2004	2004
347	hotspot_historic.fid--ced3a23_15b130e53a7_7549	7160362	TERRA	1999-068A	NASA	MODIS	0						4.3.1		-30.584	147.76	POINT (16448567.9596141 -3578840.6564083737)	321.3	2004-03-31T00:13:13	0	0	113779	2004	2004
348	hotspot_historic.fid--ced3a23_15b130e53a7_754d	7253088	TERRA	1999-068A	NASA	MODIS	0						4.3.1		-30.584	147.76	POINT (16448567.9596141 -3578840.6564083737)	321.3	2004-03-31T00:13:13	0	0	113779	2004	2004
349	hotspot_historic.fid--ced3a23_15b130e53a7_7556	4431630	TERRA	1999-068A	NASA	MODIS	0						4.3.1		-30.584	147.76	POINT (16448567.9596141 -3578840.6564083737)	321.3	2004-03-31T00:13:13	0	0	113779	2004	2004
350	hotspot_historic.fid--ced3a23_15b130e53a7_7565	7118064	TERRA	1999-068A	NASA	MODIS	0						4.3.1		-30.584	147.76	POINT (16448567.9596141 -3578840.6564083737)	321.3	2004-03-31T00:13:13	0	0	113779	2004	2004
351	hotspot_historic.fid--ced3a23_15b130e53a7_7569	7027828	TERRA	1999-068A	NASA	MODIS	0						4.3.1		-30.584	147.76	POINT (16448567.9596141 -3578840.6564083737)	321.3	2004-03-31T00:13:13	0	0	113779	2004	2004
352	hotspot_historic.fid--ced3a23_15b130e53a7_7582	4504374	TERRA	1999-068A	NASA	MODIS	0						4.3.1		-30.584	147.76	POINT (16448567.9596141 -3578840.6564083737)	321.3	2004-03-31T00:13:13	0	0	113779	2004	2004
353	hotspot_historic.fid--ced3a23_15b130e53a7_758c	4595449	TERRA	1999-068A	NASA	MODIS	0						4.3.1		-30.584	147.76	POINT (16448567.9596141 -3578840.6564083737)	321.3	2004-03-31T00:13:13	0	0	113779	2004	2004
354	hotspot_historic.fid--ced3a23_15b130e53a7_758d	6623616	TERRA	1999-068A	NASA	MODIS	0						4.3.1		-30.584	147.76	POINT (16448567.9596141 -3578840.6564083737)	321.3	2004-03-31T00:13:13	0	0	113779	2004	2004
355	hotspot_historic.fid--ced3a23_15b130e53a7_759e	6260906	TERRA	1999-068A	NASA	MODIS	0						4.3.1		-30.584	147.76	POINT (16448567.9596141 -3578840.6564083737)	321.3	2004-03-31T00:13:13	0	0	113779	2004	2004
356	hotspot_historic.fid--ced3a23_15b130e53a7_75a3	6530619	TERRA	1999-068A	NASA	MODIS	0						4.3.1		-30.584	147.76	POINT (16448567.9596141 -3578840.6564083737)	321.3	2004-03-31T00:13:13	0	0	113779	2004	2004
357	hotspot_historic.fid--ced3a23_15b130e53a7_75a6	6328710	TERRA	1999-068A	NASA	MODIS	0						4.3.1		-30.584	147.76	POINT (16448567.9596141 -3578840.6564083737)	321.3	2004-03-31T00:13:13	0	0	113779	2004	2004
358	hotspot_historic.fid--ced3a23_15b130e53a7_75ab	5134357	TERRA	1999-068A	NASA	MODIS	0						4.3.1		-30.584	147.76	POINT (16448567.9596141 -3578840.6564083737)	321.3	2004-03-31T00:13:13	0	0	113779	2004	2004
359	hotspot_historic.fid--ced3a23_15b130e53a7_75ad	5145578	TERRA	1999-068A	NASA	MODIS	0						4.3.1		-30.584	147.76	POINT (16448567.9596141 -3578840.6564083737)	321.3	2004-03-31T00:13:13	0	0	113779	2004	2004
360	hotspot_historic.fid--ced3a23_15b130e53a7_75b4	6300820	TERRA	1999-068A	NASA	MODIS	0						4.3.1		-30.584	147.76	POINT (16448567.9596141 -3578840.6564083737)	321.3	2004-03-31T00:13:13	0	0	113779	2004	2004
361	hotspot_historic.fid--ced3a23_15b130e53a7_75cd	5050251	TERRA	1999-068A	NASA	MODIS	0						4.3.1		-30.584	147.76	POINT (16448567.9596141 -3578840.6564083737)	321.3	2004-03-31T00:13:13	0	0	113779	2004	2004
362	hotspot_historic.fid--ced3a23_15b130e53a7_75d4	5921147	TERRA	1999-068A	NASA	MODIS	0						4.3.1		-30.584	147.76	POINT (16448567.9596141 -3578840.6564083737)	321.3	2004-03-31T00:13:13	0	0	113779	2004	2004
363	hotspot_historic.fid--ced3a23_15b130e53a7_75e3	4947905	TERRA	1999-068A	NASA	MODIS	0						4.3.1		-30.584	147.76	POINT (16448567.9596141 -3578840.6564083737)	321.3	2004-03-31T00:13:13	0	0	113779	2004	2004
364	hotspot_historic.fid--ced3a23_15b130e53a7_75ea	5928886	TERRA	1999-068A	NASA	MODIS	0						4.3.1		-30.584	147.76	POINT (16448567.9596141 -3578840.6564083737)	321.3	2004-03-31T00:13:13	0	0	113779	2004	2004
365	hotspot_historic.fid--ced3a23_15b130e53a7_75fb	4980648	TERRA	1999-068A	NASA	MODIS	0						4.3.1		-30.584	147.76	POINT (16448567.9596141 -3578840.6564083737)	321.3	2004-03-31T00:13:13	0	0	113779	2004	2004
366	hotspot_historic.fid--ced3a23_15b130e53a7_75fc	5453581	TERRA	1999-068A	NASA	MODIS	0						4.3.1		-30.584	147.76	POINT (16448567.9596141 -3578840.6564083737)	321.3	2004-03-31T00:13:13	0	0	113779	2004	2004
367	hotspot_historic.fid--ced3a23_15b130e53a7_7634	5877861	TERRA	1999-068A	NASA	MODIS	0						4.3.1		-30.576	147.752	POINT (16447677.403687755 -3577806.232448399)	311.3	2004-03-30T13:15:05	0	0	113790	2004	2004
368	hotspot_historic.fid--ced3a23_15b130e53a7_7635	4458174	TERRA	1999-068A	NASA	MODIS	0						4.3.1		-30.587	147.755	POINT (16448011.362160135 -3579228.5874000583)	314.1	2004-03-30T13:15:05	0	0	113790	2004	2004
369	hotspot_historic.fid--ced3a23_15b130e53a7_7637	4426997	TERRA	1999-068A	NASA	MODIS	0						4.3.1		-30.587	147.755	POINT (16448011.362160135 -3579228.5874000583)	314.1	2004-03-30T13:15:05	0	0	113790	2004	2004
370	hotspot_historic.fid--ced3a23_15b130e53a7_7638	5890405	TERRA	1999-068A	NASA	MODIS	0						4.3.1		-30.587	147.755	POINT (16448011.362160135 -3579228.5874000583)	314.1	2004-03-30T13:15:05	0	0	113790	2004	2004
371	hotspot_historic.fid--ced3a23_15b130e53a7_7639	4619927	TERRA	1999-068A	NASA	MODIS	0						4.3.1		-30.587	147.755	POINT (16448011.362160135 -3579228.5874000583)	314.1	2004-03-30T13:15:05	0	0	113790	2004	2004
372	hotspot_historic.fid--ced3a23_15b130e53a7_763a	6266257	TERRA	1999-068A	NASA	MODIS	0						4.3.1		-30.587	147.755	POINT (16448011.362160135 -3579228.5874000583)	314.1	2004-03-30T13:15:05	0	0	113790	2004	2004
373	hotspot_historic.fid--ced3a23_15b130e53a7_763e	5731149	TERRA	1999-068A	NASA	MODIS	0						4.3.1		-30.587	147.755	POINT (16448011.362160135 -3579228.5874000583)	314.1	2004-03-30T13:15:05	0	0	113790	2004	2004
374	hotspot_historic.fid--ced3a23_15b130e53a7_763f	4553242	TERRA	1999-068A	NASA	MODIS	0						4.3.1		-30.576	147.752	POINT (16447677.403687755 -3577806.232448399)	311.3	2004-03-30T13:15:05	0	0	113790	2004	2004
375	hotspot_historic.fid--ced3a23_15b130e53a7_7642	6187106	TERRA	1999-068A	NASA	MODIS	0						4.3.1		-30.576	147.752	POINT (16447677.403687755 -3577806.232448399)	311.3	2004-03-30T13:15:05	0	0	113790	2004	2004
376	hotspot_historic.fid--ced3a23_15b130e53a7_7643	4730717	TERRA	1999-068A	NASA	MODIS	0						4.3.1		-30.576	147.752	POINT (16447677.403687755 -3577806.232448399)	311.3	2004-03-30T13:15:05	0	0	113790	2004	2004
377	hotspot_historic.fid--ced3a23_15b130e53a7_7645	4472241	TERRA	1999-068A	NASA	MODIS	0						4.3.1		-30.587	147.755	POINT (16448011.362160135 -3579228.5874000583)	314.1	2004-03-30T13:15:05	0	0	113790	2004	2004
378	hotspot_historic.fid--ced3a23_15b130e53a7_7646	6343566	TERRA	1999-068A	NASA	MODIS	0						4.3.1		-30.576	147.752	POINT (16447677.403687755 -3577806.232448399)	311.3	2004-03-30T13:15:05	0	0	113790	2004	2004
379	hotspot_historic.fid--ced3a23_15b130e53a7_7648	6241561	TERRA	1999-068A	NASA	MODIS	0						4.3.1		-30.576	147.752	POINT (16447677.403687755 -3577806.232448399)	311.3	2004-03-30T13:15:05	0	0	113790	2004	2004
380	hotspot_historic.fid--ced3a23_15b130e53a7_764c	5929932	TERRA	1999-068A	NASA	MODIS	0						4.3.1		-30.576	147.752	POINT (16447677.403687755 -3577806.232448399)	311.3	2004-03-30T13:15:05	0	0	113790	2004	2004
381	hotspot_historic.fid--ced3a23_15b130e53a7_764e	6314714	TERRA	1999-068A	NASA	MODIS	0						4.3.1		-30.576	147.752	POINT (16447677.403687755 -3577806.232448399)	311.3	2004-03-30T13:15:05	0	0	113790	2004	2004
382	hotspot_historic.fid--ced3a23_15b130e53a7_7651	4829250	TERRA	1999-068A	NASA	MODIS	0						4.3.1		-30.576	147.752	POINT (16447677.403687755 -3577806.232448399)	311.3	2004-03-30T13:15:05	0	0	113790	2004	2004
383	hotspot_historic.fid--ced3a23_15b130e53a7_7652	6521956	TERRA	1999-068A	NASA	MODIS	0						4.3.1		-30.587	147.755	POINT (16448011.362160135 -3579228.5874000583)	314.1	2004-03-30T13:15:05	0	0	113790	2004	2004
384	hotspot_historic.fid--ced3a23_15b130e53a7_7653	4729849	TERRA	1999-068A	NASA	MODIS	0						4.3.1		-30.576	147.752	POINT (16447677.403687755 -3577806.232448399)	311.3	2004-03-30T13:15:05	0	0	113790	2004	2004
385	hotspot_historic.fid--ced3a23_15b130e53a7_7657	4714456	TERRA	1999-068A	NASA	MODIS	0						4.3.1		-30.576	147.752	POINT (16447677.403687755 -3577806.232448399)	311.3	2004-03-30T13:15:05	0	0	113790	2004	2004
386	hotspot_historic.fid--ced3a23_15b130e53a7_7658	6156116	TERRA	1999-068A	NASA	MODIS	0						4.3.1		-30.576	147.752	POINT (16447677.403687755 -3577806.232448399)	311.3	2004-03-30T13:15:05	0	0	113790	2004	2004
387	hotspot_historic.fid--ced3a23_15b130e53a7_765d	4780448	TERRA	1999-068A	NASA	MODIS	0						4.3.1		-30.576	147.752	POINT (16447677.403687755 -3577806.232448399)	311.3	2004-03-30T13:15:05	0	0	113790	2004	2004
388	hotspot_historic.fid--ced3a23_15b130e53a7_765f	4571585	TERRA	1999-068A	NASA	MODIS	0						4.3.1		-30.576	147.752	POINT (16447677.403687755 -3577806.232448399)	311.3	2004-03-30T13:15:05	0	0	113790	2004	2004
389	hotspot_historic.fid--ced3a23_15b130e53a7_7660	6276208	TERRA	1999-068A	NASA	MODIS	0						4.3.1		-30.587	147.755	POINT (16448011.362160135 -3579228.5874000583)	314.1	2004-03-30T13:15:05	0	0	113790	2004	2004
390	hotspot_historic.fid--ced3a23_15b130e53a7_7661	8262705	TERRA	1999-068A	NASA	MODIS	0						4.3.1		-30.576	147.752	POINT (16447677.403687755 -3577806.232448399)	311.3	2004-03-30T13:15:05	0	0	113790	2004	2004
391	hotspot_historic.fid--ced3a23_15b130e53a7_7662	6238588	TERRA	1999-068A	NASA	MODIS	0						4.3.1		-30.576	147.752	POINT (16447677.403687755 -3577806.232448399)	311.3	2004-03-30T13:15:05	0	0	113790	2004	2004
392	hotspot_historic.fid--ced3a23_15b130e53a7_7663	8259092	TERRA	1999-068A	NASA	MODIS	0						4.3.1		-30.587	147.755	POINT (16448011.362160135 -3579228.5874000583)	314.1	2004-03-30T13:15:05	0	0	113790	2004	2004
393	hotspot_historic.fid--ced3a23_15b130e53a7_7666	6984078	TERRA	1999-068A	NASA	MODIS	0						4.3.1		-30.576	147.752	POINT (16447677.403687755 -3577806.232448399)	311.3	2004-03-30T13:15:05	0	0	113790	2004	2004
394	hotspot_historic.fid--ced3a23_15b130e53a7_766e	6869358	TERRA	1999-068A	NASA	MODIS	0						4.3.1		-30.576	147.752	POINT (16447677.403687755 -3577806.232448399)	311.3	2004-03-30T13:15:05	0	0	113790	2004	2004
395	hotspot_historic.fid--ced3a23_15b130e53a7_7670	6527218	TERRA	1999-068A	NASA	MODIS	0						4.3.1		-30.587	147.755	POINT (16448011.362160135 -3579228.5874000583)	314.1	2004-03-30T13:15:05	0	0	113790	2004	2004
396	hotspot_historic.fid--ced3a23_15b130e53a7_7671	5681909	TERRA	1999-068A	NASA	MODIS	0						4.3.1		-30.576	147.752	POINT (16447677.403687755 -3577806.232448399)	311.3	2004-03-30T13:15:05	0	0	113790	2004	2004
397	hotspot_historic.fid--ced3a23_15b130e53a7_7672	6571078	TERRA	1999-068A	NASA	MODIS	0						4.3.1		-30.576	147.752	POINT (16447677.403687755 -3577806.232448399)	311.3	2004-03-30T13:15:05	0	0	113790	2004	2004
398	hotspot_historic.fid--ced3a23_15b130e53a7_7674	7109822	TERRA	1999-068A	NASA	MODIS	0						4.3.1		-30.576	147.752	POINT (16447677.403687755 -3577806.232448399)	311.3	2004-03-30T13:15:05	0	0	113790	2004	2004
399	hotspot_historic.fid--ced3a23_15b130e53a7_7675	5124933	TERRA	1999-068A	NASA	MODIS	0						4.3.1		-30.587	147.755	POINT (16448011.362160135 -3579228.5874000583)	314.1	2004-03-30T13:15:05	0	0	113790	2004	2004
400	hotspot_historic.fid--ced3a23_15b130e53a7_7678	6642337	TERRA	1999-068A	NASA	MODIS	0						4.3.1		-30.587	147.755	POINT (16448011.362160135 -3579228.5874000583)	314.1	2004-03-30T13:15:05	0	0	113790	2004	2004
401	hotspot_historic.fid--ced3a23_15b130e53a7_7679	5105348	TERRA	1999-068A	NASA	MODIS	0						4.3.1		-30.587	147.755	POINT (16448011.362160135 -3579228.5874000583)	314.1	2004-03-30T13:15:05	0	0	113790	2004	2004
402	hotspot_historic.fid--ced3a23_15b130e53a7_767d	5605311	TERRA	1999-068A	NASA	MODIS	0						4.3.1		-30.587	147.755	POINT (16448011.362160135 -3579228.5874000583)	314.1	2004-03-30T13:15:05	0	0	113790	2004	2004
403	hotspot_historic.fid--ced3a23_15b130e53a7_767e	6894265	TERRA	1999-068A	NASA	MODIS	0						4.3.1		-30.587	147.755	POINT (16448011.362160135 -3579228.5874000583)	314.1	2004-03-30T13:15:05	0	0	113790	2004	2004
404	hotspot_historic.fid--ced3a23_15b130e53a7_767f	5539373	TERRA	1999-068A	NASA	MODIS	0						4.3.1		-30.587	147.755	POINT (16448011.362160135 -3579228.5874000583)	314.1	2004-03-30T13:15:05	0	0	113790	2004	2004
405	hotspot_historic.fid--ced3a23_15b130e53a7_7680	6773674	TERRA	1999-068A	NASA	MODIS	0						4.3.1		-30.587	147.755	POINT (16448011.362160135 -3579228.5874000583)	314.1	2004-03-30T13:15:05	0	0	113790	2004	2004
406	hotspot_historic.fid--ced3a23_15b130e53a7_7681	5043695	TERRA	1999-068A	NASA	MODIS	0						4.3.1		-30.587	147.755	POINT (16448011.362160135 -3579228.5874000583)	314.1	2004-03-30T13:15:05	0	0	113790	2004	2004
407	hotspot_historic.fid--ced3a23_15b130e53a7_7683	5601962	TERRA	1999-068A	NASA	MODIS	0						4.3.1		-30.576	147.752	POINT (16447677.403687755 -3577806.232448399)	311.3	2004-03-30T13:15:05	0	0	113790	2004	2004
408	hotspot_historic.fid--ced3a23_15b130e53a7_7685	4946755	TERRA	1999-068A	NASA	MODIS	0						4.3.1		-30.587	147.755	POINT (16448011.362160135 -3579228.5874000583)	314.1	2004-03-30T13:15:05	0	0	113790	2004	2004
409	hotspot_historic.fid--ced3a23_15b130e53a7_7689	5142824	TERRA	1999-068A	NASA	MODIS	0						4.3.1		-30.576	147.752	POINT (16447677.403687755 -3577806.232448399)	311.3	2004-03-30T13:15:05	0	0	113790	2004	2004
410	hotspot_historic.fid--ced3a23_15b130e53a7_768b	5457116	TERRA	1999-068A	NASA	MODIS	0						4.3.1		-30.587	147.755	POINT (16448011.362160135 -3579228.5874000583)	314.1	2004-03-30T13:15:05	0	0	113790	2004	2004
411	hotspot_historic.fid--ced3a23_15b130e53a7_768c	7011088	TERRA	1999-068A	NASA	MODIS	0						4.3.1		-30.587	147.755	POINT (16448011.362160135 -3579228.5874000583)	314.1	2004-03-30T13:15:05	0	0	113790	2004	2004
412	hotspot_historic.fid--ced3a23_15b130e53a7_768d	5408701	TERRA	1999-068A	NASA	MODIS	0						4.3.1		-30.587	147.755	POINT (16448011.362160135 -3579228.5874000583)	314.1	2004-03-30T13:15:05	0	0	113790	2004	2004
413	hotspot_historic.fid--ced3a23_15b130e53a7_768e	7086194	TERRA	1999-068A	NASA	MODIS	0						4.3.1		-30.576	147.752	POINT (16447677.403687755 -3577806.232448399)	311.3	2004-03-30T13:15:05	0	0	113790	2004	2004
414	hotspot_historic.fid--ced3a23_15b130e53a7_7691	4926213	TERRA	1999-068A	NASA	MODIS	0						4.3.1		-30.587	147.755	POINT (16448011.362160135 -3579228.5874000583)	314.1	2004-03-30T13:15:05	0	0	113790	2004	2004
415	hotspot_historic.fid--ced3a23_15b130e53a7_7692	6776299	TERRA	1999-068A	NASA	MODIS	0						4.3.1		-30.576	147.752	POINT (16447677.403687755 -3577806.232448399)	311.3	2004-03-30T13:15:05	0	0	113790	2004	2004
416	hotspot_historic.fid--ced3a23_15b130e53a7_7693	7789179	TERRA	1999-068A	NASA	MODIS	0						4.3.1		-30.587	147.755	POINT (16448011.362160135 -3579228.5874000583)	314.1	2004-03-30T13:15:05	0	0	113790	2004	2004
417	hotspot_historic.fid--ced3a23_15b130e53a7_7695	7752694	TERRA	1999-068A	NASA	MODIS	0						4.3.1		-30.576	147.752	POINT (16447677.403687755 -3577806.232448399)	311.3	2004-03-30T13:15:05	0	0	113790	2004	2004
418	hotspot_historic.fid--ced3a23_15b130e53a7_7696	7291827	TERRA	1999-068A	NASA	MODIS	0						4.3.1		-30.576	147.752	POINT (16447677.403687755 -3577806.232448399)	311.3	2004-03-30T13:15:05	0	0	113790	2004	2004
419	hotspot_historic.fid--ced3a23_15b130e53a7_7699	7160895	TERRA	1999-068A	NASA	MODIS	0						4.3.1		-30.587	147.755	POINT (16448011.362160135 -3579228.5874000583)	314.1	2004-03-30T13:15:05	0	0	113790	2004	2004
420	hotspot_historic.fid--ced3a23_15b130e53a7_769b	7198543	TERRA	1999-068A	NASA	MODIS	0						4.3.1		-30.587	147.755	POINT (16448011.362160135 -3579228.5874000583)	314.1	2004-03-30T13:15:05	0	0	113790	2004	2004
421	hotspot_historic.fid--ced3a23_15b130e53a7_7db5	6320123	TERRA	1999-068A	NASA	MODIS	0						4.3.1		-30.586	147.756	POINT (16448122.681650933 -3579099.2757355324)	307.3	2004-03-29T12:33:33	0	0	113815	2004	2004
422	hotspot_historic.fid--ced3a23_15b130e53a7_7dbd	6271140	TERRA	1999-068A	NASA	MODIS	0						4.3.1		-30.583	147.761	POINT (16448679.279104896 -3578711.348745602)	312	2004-03-29T12:33:33	0	0	113815	2004	2004
423	hotspot_historic.fid--ced3a23_15b130e53a7_7dc0	7190435	TERRA	1999-068A	NASA	MODIS	0						4.3.1		-30.583	147.761	POINT (16448679.279104896 -3578711.348745602)	312	2004-03-29T12:33:33	0	0	113815	2004	2004
424	hotspot_historic.fid--ced3a23_15b130e53a7_7dc2	7795538	TERRA	1999-068A	NASA	MODIS	0						4.3.1		-30.583	147.761	POINT (16448679.279104896 -3578711.348745602)	312	2004-03-29T12:33:33	0	0	113815	2004	2004
425	hotspot_historic.fid--ced3a23_15b130e53a7_7dc4	7749478	TERRA	1999-068A	NASA	MODIS	0						4.3.1		-30.586	147.756	POINT (16448122.681650933 -3579099.2757355324)	307.3	2004-03-29T12:33:33	0	0	113815	2004	2004
426	hotspot_historic.fid--ced3a23_15b130e53a7_7dc5	6242071	TERRA	1999-068A	NASA	MODIS	0						4.3.1		-30.586	147.756	POINT (16448122.681650933 -3579099.2757355324)	307.3	2004-03-29T12:33:33	0	0	113815	2004	2004
427	hotspot_historic.fid--ced3a23_15b130e53a7_7dcc	7483495	TERRA	1999-068A	NASA	MODIS	0						4.3.1		-30.586	147.756	POINT (16448122.681650933 -3579099.2757355324)	307.3	2004-03-29T12:33:33	0	0	113815	2004	2004
428	hotspot_historic.fid--ced3a23_15b130e53a7_7dd0	7201505	TERRA	1999-068A	NASA	MODIS	0						4.3.1		-30.583	147.761	POINT (16448679.279104896 -3578711.348745602)	312	2004-03-29T12:33:33	0	0	113815	2004	2004
429	hotspot_historic.fid--ced3a23_15b130e53a7_7dd1	5974562	TERRA	1999-068A	NASA	MODIS	0						4.3.1		-30.586	147.756	POINT (16448122.681650933 -3579099.2757355324)	307.3	2004-03-29T12:33:33	0	0	113815	2004	2004
430	hotspot_historic.fid--ced3a23_15b130e53a7_7dd7	6067161	TERRA	1999-068A	NASA	MODIS	0						4.3.1		-30.586	147.756	POINT (16448122.681650933 -3579099.2757355324)	307.3	2004-03-29T12:33:33	0	0	113815	2004	2004
431	hotspot_historic.fid--ced3a23_15b130e53a7_7ddb	6504793	TERRA	1999-068A	NASA	MODIS	0						4.3.1		-30.583	147.761	POINT (16448679.279104896 -3578711.348745602)	312	2004-03-29T12:33:33	0	0	113815	2004	2004
432	hotspot_historic.fid--ced3a23_15b130e53a7_7de4	5567697	TERRA	1999-068A	NASA	MODIS	0						4.3.1		-30.583	147.761	POINT (16448679.279104896 -3578711.348745602)	312	2004-03-29T12:33:33	0	0	113815	2004	2004
433	hotspot_historic.fid--ced3a23_15b130e53a7_7de5	6453314	TERRA	1999-068A	NASA	MODIS	0						4.3.1		-30.586	147.756	POINT (16448122.681650933 -3579099.2757355324)	307.3	2004-03-29T12:33:33	0	0	113815	2004	2004
434	hotspot_historic.fid--ced3a23_15b130e53a7_7de9	5974275	TERRA	1999-068A	NASA	MODIS	0						4.3.1		-30.583	147.761	POINT (16448679.279104896 -3578711.348745602)	312	2004-03-29T12:33:33	0	0	113815	2004	2004
435	hotspot_historic.fid--ced3a23_15b130e53a7_7dec	5078834	TERRA	1999-068A	NASA	MODIS	0						4.3.1		-30.586	147.756	POINT (16448122.681650933 -3579099.2757355324)	307.3	2004-03-29T12:33:33	0	0	113815	2004	2004
436	hotspot_historic.fid--ced3a23_15b130e53a7_7dee	5202265	TERRA	1999-068A	NASA	MODIS	0						4.3.1		-30.586	147.756	POINT (16448122.681650933 -3579099.2757355324)	307.3	2004-03-29T12:33:33	0	0	113815	2004	2004
437	hotspot_historic.fid--ced3a23_15b130e53a7_7df4	5406393	TERRA	1999-068A	NASA	MODIS	0						4.3.1		-30.583	147.761	POINT (16448679.279104896 -3578711.348745602)	312	2004-03-29T12:33:33	0	0	113815	2004	2004
438	hotspot_historic.fid--ced3a23_15b130e53a7_7df6	4959463	TERRA	1999-068A	NASA	MODIS	0						4.3.1		-30.583	147.761	POINT (16448679.279104896 -3578711.348745602)	312	2004-03-29T12:33:33	0	0	113815	2004	2004
439	hotspot_historic.fid--ced3a23_15b130e53a7_7df8	5274954	TERRA	1999-068A	NASA	MODIS	0						4.3.1		-30.586	147.756	POINT (16448122.681650933 -3579099.2757355324)	307.3	2004-03-29T12:33:33	0	0	113815	2004	2004
440	hotspot_historic.fid--ced3a23_15b130e53a7_7dfc	5079656	TERRA	1999-068A	NASA	MODIS	0						4.3.1		-30.583	147.761	POINT (16448679.279104896 -3578711.348745602)	312	2004-03-29T12:33:33	0	0	113815	2004	2004
441	hotspot_historic.fid--ced3a23_15b130e53a7_7dfd	6769914	TERRA	1999-068A	NASA	MODIS	0						4.3.1		-30.583	147.761	POINT (16448679.279104896 -3578711.348745602)	312	2004-03-29T12:33:33	0	0	113815	2004	2004
442	hotspot_historic.fid--ced3a23_15b130e53a7_7e02	5221040	TERRA	1999-068A	NASA	MODIS	0						4.3.1		-30.583	147.761	POINT (16448679.279104896 -3578711.348745602)	312	2004-03-29T12:33:33	0	0	113815	2004	2004
443	hotspot_historic.fid--ced3a23_15b130e53a7_7e04	4977698	TERRA	1999-068A	NASA	MODIS	0						4.3.1		-30.586	147.756	POINT (16448122.681650933 -3579099.2757355324)	307.3	2004-03-29T12:33:33	0	0	113815	2004	2004
444	hotspot_historic.fid--ced3a23_15b130e53a7_7e09	7018612	TERRA	1999-068A	NASA	MODIS	0						4.3.1		-30.583	147.761	POINT (16448679.279104896 -3578711.348745602)	312	2004-03-29T12:33:33	0	0	113815	2004	2004
445	hotspot_historic.fid--ced3a23_15b130e53a7_7e0b	6578511	TERRA	1999-068A	NASA	MODIS	0						4.3.1		-30.583	147.761	POINT (16448679.279104896 -3578711.348745602)	312	2004-03-29T12:33:33	0	0	113815	2004	2004
446	hotspot_historic.fid--ced3a23_15b130e53a7_7e0c	5455739	TERRA	1999-068A	NASA	MODIS	0						4.3.1		-30.586	147.756	POINT (16448122.681650933 -3579099.2757355324)	307.3	2004-03-29T12:33:33	0	0	113815	2004	2004
447	hotspot_historic.fid--ced3a23_15b130e53a7_7e0d	6698432	TERRA	1999-068A	NASA	MODIS	0						4.3.1		-30.583	147.761	POINT (16448679.279104896 -3578711.348745602)	312	2004-03-29T12:33:33	0	0	113815	2004	2004
448	hotspot_historic.fid--ced3a23_15b130e53a7_7e0f	6865303	TERRA	1999-068A	NASA	MODIS	0						4.3.1		-30.586	147.756	POINT (16448122.681650933 -3579099.2757355324)	307.3	2004-03-29T12:33:33	0	0	113815	2004	2004
449	hotspot_historic.fid--ced3a23_15b130e53a7_7e12	5607091	TERRA	1999-068A	NASA	MODIS	0						4.3.1		-30.586	147.756	POINT (16448122.681650933 -3579099.2757355324)	307.3	2004-03-29T12:33:33	0	0	113815	2004	2004
450	hotspot_historic.fid--ced3a23_15b130e53a7_7e14	5223991	TERRA	1999-068A	NASA	MODIS	0						4.3.1		-30.583	147.761	POINT (16448679.279104896 -3578711.348745602)	312	2004-03-29T12:33:33	0	0	113815	2004	2004
451	hotspot_historic.fid--ced3a23_15b130e53a7_7e15	6866484	TERRA	1999-068A	NASA	MODIS	0						4.3.1		-30.586	147.756	POINT (16448122.681650933 -3579099.2757355324)	307.3	2004-03-29T12:33:33	0	0	113815	2004	2004
452	hotspot_historic.fid--ced3a23_15b130e53a7_7e1a	5684631	TERRA	1999-068A	NASA	MODIS	0						4.3.1		-30.586	147.756	POINT (16448122.681650933 -3579099.2757355324)	307.3	2004-03-29T12:33:33	0	0	113815	2004	2004
453	hotspot_historic.fid--ced3a23_15b130e53a7_7e1d	7022647	TERRA	1999-068A	NASA	MODIS	0						4.3.1		-30.583	147.761	POINT (16448679.279104896 -3578711.348745602)	312	2004-03-29T12:33:33	0	0	113815	2004	2004
454	hotspot_historic.fid--ced3a23_15b130e53a7_7e1f	6574465	TERRA	1999-068A	NASA	MODIS	0						4.3.1		-30.583	147.761	POINT (16448679.279104896 -3578711.348745602)	312	2004-03-29T12:33:33	0	0	113815	2004	2004
455	hotspot_historic.fid--ced3a23_15b130e53a7_7e21	6579946	TERRA	1999-068A	NASA	MODIS	0						4.3.1		-30.583	147.761	POINT (16448679.279104896 -3578711.348745602)	312	2004-03-29T12:33:33	0	0	113815	2004	2004
456	hotspot_historic.fid--ced3a23_15b130e53a7_7e27	6867534	TERRA	1999-068A	NASA	MODIS	0						4.3.1		-30.583	147.761	POINT (16448679.279104896 -3578711.348745602)	312	2004-03-29T12:33:33	0	0	113815	2004	2004
457	hotspot_historic.fid--ced3a23_15b130e53a7_7e2d	6867527	TERRA	1999-068A	NASA	MODIS	0						4.3.1		-30.586	147.756	POINT (16448122.681650933 -3579099.2757355324)	307.3	2004-03-29T12:33:33	0	0	113815	2004	2004
458	hotspot_historic.fid--ced3a23_15b130e53a7_7e2f	6817101	TERRA	1999-068A	NASA	MODIS	0						4.3.1		-30.586	147.756	POINT (16448122.681650933 -3579099.2757355324)	307.3	2004-03-29T12:33:33	0	0	113815	2004	2004
459	hotspot_historic.fid--ced3a23_15b130e53a7_7e32	4621110	TERRA	1999-068A	NASA	MODIS	0						4.3.1		-30.583	147.761	POINT (16448679.279104896 -3578711.348745602)	312	2004-03-29T12:33:33	0	0	113815	2004	2004
460	hotspot_historic.fid--ced3a23_15b130e53a7_7e3b	8138061	TERRA	1999-068A	NASA	MODIS	0						4.3.1		-30.586	147.756	POINT (16448122.681650933 -3579099.2757355324)	307.3	2004-03-29T12:33:33	0	0	113815	2004	2004
461	hotspot_historic.fid--ced3a23_15b130e53a7_7e3d	8225633	TERRA	1999-068A	NASA	MODIS	0						4.3.1		-30.583	147.761	POINT (16448679.279104896 -3578711.348745602)	312	2004-03-29T12:33:33	0	0	113815	2004	2004
462	hotspot_historic.fid--ced3a23_15b130e53a7_7e3f	8822879	TERRA	1999-068A	NASA	MODIS	0						4.3.1		-30.586	147.756	POINT (16448122.681650933 -3579099.2757355324)	307.3	2004-03-29T12:33:33	0	0	113815	2004	2004
463	hotspot_historic.fid--ced3a23_15b130e53a7_7e46	4534782	TERRA	1999-068A	NASA	MODIS	0						4.3.1		-30.583	147.761	POINT (16448679.279104896 -3578711.348745602)	312	2004-03-29T12:33:33	0	0	113815	2004	2004
464	hotspot_historic.fid--ced3a23_15b130e53a7_7e4b	8260154	TERRA	1999-068A	NASA	MODIS	0						4.3.1		-30.586	147.756	POINT (16448122.681650933 -3579099.2757355324)	307.3	2004-03-29T12:33:33	0	0	113815	2004	2004
465	hotspot_historic.fid--ced3a23_15b130e53a7_7e4e	4536823	TERRA	1999-068A	NASA	MODIS	0						4.3.1		-30.586	147.756	POINT (16448122.681650933 -3579099.2757355324)	307.3	2004-03-29T12:33:33	0	0	113815	2004	2004
466	hotspot_historic.fid--ced3a23_15b130e53a7_7e50	4885779	TERRA	1999-068A	NASA	MODIS	0						4.3.1		-30.583	147.761	POINT (16448679.279104896 -3578711.348745602)	312	2004-03-29T12:33:33	0	0	113815	2004	2004
467	hotspot_historic.fid--ced3a23_15b130e53a7_7e52	4537274	TERRA	1999-068A	NASA	MODIS	0						4.3.1		-30.586	147.756	POINT (16448122.681650933 -3579099.2757355324)	307.3	2004-03-29T12:33:33	0	0	113815	2004	2004
468	hotspot_historic.fid--ced3a23_15b130e53a7_7e53	8210677	TERRA	1999-068A	NASA	MODIS	0						4.3.1		-30.583	147.761	POINT (16448679.279104896 -3578711.348745602)	312	2004-03-29T12:33:33	0	0	113815	2004	2004
469	hotspot_historic.fid--ced3a23_15b130e53a7_7e54	4895753	TERRA	1999-068A	NASA	MODIS	0						4.3.1		-30.583	147.761	POINT (16448679.279104896 -3578711.348745602)	312	2004-03-29T12:33:33	0	0	113815	2004	2004
470	hotspot_historic.fid--ced3a23_15b130e53a7_7e56	4431901	TERRA	1999-068A	NASA	MODIS	0						4.3.1		-30.586	147.756	POINT (16448122.681650933 -3579099.2757355324)	307.3	2004-03-29T12:33:33	0	0	113815	2004	2004
471	hotspot_historic.fid--ced3a23_15b130e53a7_7e58	4684444	TERRA	1999-068A	NASA	MODIS	0						4.3.1		-30.586	147.756	POINT (16448122.681650933 -3579099.2757355324)	307.3	2004-03-29T12:33:33	0	0	113815	2004	2004
472	hotspot_historic.fid--ced3a23_15b130e53a7_7e5e	4902807	TERRA	1999-068A	NASA	MODIS	0						4.3.1		-30.583	147.761	POINT (16448679.279104896 -3578711.348745602)	312	2004-03-29T12:33:33	0	0	113815	2004	2004
473	hotspot_historic.fid--ced3a23_15b130e53a7_7e60	4504959	TERRA	1999-068A	NASA	MODIS	0						4.3.1		-30.586	147.756	POINT (16448122.681650933 -3579099.2757355324)	307.3	2004-03-29T12:33:33	0	0	113815	2004	2004
474	hotspot_historic.fid--ced3a23_15b130e53a7_7e67	4876316	TERRA	1999-068A	NASA	MODIS	0						4.3.1		-30.586	147.756	POINT (16448122.681650933 -3579099.2757355324)	307.3	2004-03-29T12:33:33	0	0	113815	2004	2004
475	hotspot_historic.fid--ced3a23_15b130e60a2_-34db	4950699	TERRA	1999-068A	NASA	MODIS	0						4.3.1		-30.58	147.761	POINT (16448679.279104896 -3578323.4337597243)	315.8	2004-03-11T12:45:38	0	0	114349	2004	2004
476	hotspot_historic.fid--ced3a23_15b130e60a2_-31f8	4835920	AQUA	2002-022A	NASA	MODIS	0						4.3.1		-31.168	147.605	POINT (16431313.438541146 -3654586.414964068)	306.6	2004-02-03T15:33:15	0	0	115258	2004	2004
477	hotspot_historic.fid--ced3a23_15b130e60a2_-31e5	8044488	TERRA	1999-068A	NASA	MODIS	0						4.3.1		-30.568	147.759	POINT (16448456.640123308 -3576771.8938206043)	306.3	2004-02-01T12:39:57	0	0	115309	2004	2004
478	hotspot_historic.fid--ced3a23_15b130e60a2_-31e4	4805213	TERRA	1999-068A	NASA	MODIS	0						4.3.1		-30.579	147.761	POINT (16448679.279104896 -3578194.1314316844)	307.7	2004-02-01T12:39:57	0	0	115309	2004	2004
479	hotspot_historic.fid--ced3a23_15b130e60a2_-2c47	4899375	AQUA	2002-022A	NASA	MODIS	0						4.3.1		-30.789	147.54	POINT (16424077.67163958 -3605376.98780903)	337.6	2003-09-25T04:05:33	0	0	118341	2003	2003
480	hotspot_historic.fid--ced3a23_15b130e60a2_-2ab3	5834864	TERRA	1999-068A	NASA	MODIS	0						4.3.1		-30.818	147.732	POINT (16445451.01387189 -3609135.466954196)	309.5	2003-09-20T13:14:19	0	0	118452	2003	2003
481	hotspot_historic.fid--ced3a23_15b130e60a2_-2ab2	6687852	AQUA	2002-022A	NASA	MODIS	0						4.3.1		-30.829	147.732	POINT (16445451.01387189 -3610561.393794568)	339.6	2003-09-20T03:47:51	0	0	118462	2003	2003
482	hotspot_historic.fid--ced3a23_15b130e60a2_-2a95	5114250	AQUA	2002-022A	NASA	MODIS	0						4.3.1		-30.827	147.744	POINT (16446786.847761411 -3610302.122218714)	347.3	2003-09-20T03:47:51	0	0	118462	2003	2003
483	hotspot_historic.fid--ced3a23_15b130e60a2_-2a49	6592213	AQUA	2002-022A	NASA	MODIS	0						4.3.1		-30.818	147.742	POINT (16446564.208779823 -3609135.466954196)	323.3	2003-09-20T03:47:51	0	0	118462	2003	2003
484	hotspot_historic.fid--ced3a23_15b130e60a2_-2a0b	4625361	TERRA	1999-068A	NASA	MODIS	0						4.3.1		-30.821	147.731	POINT (16445339.6943811 -3609524.339893658)	306	2003-09-19T12:32:34	0	0	118477	2003	2003
485	hotspot_historic.fid--ced3a23_15b130e60a2_-26a2	6866438	AQUA	2002-022A	NASA	MODIS	0						4.3.1		-30.893	147.723	POINT (16444449.138454754 -3618860.9390721596)	322	2003-09-06T03:36:04	0	0	118798	2003	2003
486	hotspot_historic.fid--ced3a23_15b130e60a2_-262a	4868173	TERRA	1999-068A	NASA	MODIS	0						4.3.1		-30.809	147.729	POINT (16445117.055399515 -3607968.9210061673)	306.5	2003-09-04T13:14:21	0	0	118836	2003	2003
487	hotspot_historic.fid--ced3a23_15b130e60a2_-2462	6289533	TERRA	1999-068A	NASA	MODIS	0						4.3.1		-30.81	147.742	POINT (16446564.208779823 -3608098.5318257995)	312.7	2003-08-07T12:50:09	0	0	119485	2003	2003
488	hotspot_historic.fid--ced3a23_15b130e60a2_-2461	5597469	TERRA	1999-068A	NASA	MODIS	0						4.3.1		-30.808	147.752	POINT (16447677.403687755 -3607839.311535508)	305.7	2003-08-07T12:50:09	0	0	119485	2003	2003
489	hotspot_historic.fid--ced3a23_15b130e60a2_-2390	4886897	AQUA	2002-022A	NASA	MODIS	0						4.3.1		-30.659	147.585	POINT (16429087.04872528 -3588542.5372974244)	311.8	2003-07-23T04:05:14	0	0	119829	2003	2003
490	hotspot_historic.fid--ced3a23_15b130e60a2_-238f	6590900	AQUA	2002-022A	NASA	MODIS	0						4.3.1		-30.736	147.563	POINT (16426638.019927826 -3598510.9703864255)	350.7	2003-07-23T04:05:14	0	0	119829	2003	2003
491	hotspot_historic.fid--ced3a23_15b130e60a2_-238e	4568649	AQUA	2002-022A	NASA	MODIS	0						4.3.1		-30.745	147.565	POINT (16426860.658909416 -3599676.6314748675)	321.6	2003-07-23T04:05:14	0	0	119829	2003	2003
492	hotspot_historic.fid--ced3a23_15b130e60a2_-238d	6170715	AQUA	2002-022A	NASA	MODIS	0						4.3.1		-30.743	147.576	POINT (16428085.17330814 -3599417.586266544)	313.5	2003-07-23T04:05:14	0	0	119829	2003	2003
493	hotspot_historic.fid--ced3a23_15b130e60a2_-2389	6162189	AQUA	2002-022A	NASA	MODIS	0						4.3.1		-30.719	147.548	POINT (16424968.22756593 -3596309.4631044758)	322.8	2003-07-23T04:05:14	0	0	119829	2003	2003
494	hotspot_historic.fid--ced3a23_15b130e60a2_-2387	6272125	AQUA	2002-022A	NASA	MODIS	0						4.3.1		-30.734	147.574	POINT (16427862.534326555 -3598251.9493753137)	347.3	2003-07-23T04:05:14	0	0	119829	2003	2003
495	hotspot_historic.fid--ced3a23_15b130e60a2_-2382	8362535	AQUA	2002-022A	NASA	MODIS	0						4.3.1		-30.717	147.559	POINT (16426192.741964655 -3596050.4877694473)	330.7	2003-07-23T04:05:14	0	0	119829	2003	2003
496	hotspot_historic.fid--ced3a23_15b130e60a2_-237b	7294028	TERRA	1999-068A	NASA	MODIS	0						4.3.1		-30.738	147.536	POINT (16423632.393676408 -3598769.9967737515)	338.8	2003-07-22T23:49:16	0	0	119834	2003	2003
497	hotspot_historic.fid--ced3a23_15b130e60a2_-237a	4549613	TERRA	1999-068A	NASA	MODIS	0						4.3.1		-30.723	147.547	POINT (16424856.908075133 -3596827.4298899826)	329.4	2003-07-22T23:49:16	0	0	119834	2003	2003
498	hotspot_historic.fid--ced3a23_15b130e60a2_-2379	6559242	TERRA	1999-068A	NASA	MODIS	0						4.3.1		-30.735	147.544	POINT (16424522.949602759 -3598381.4592088754)	351.5	2003-07-22T23:49:16	0	0	119834	2003	2003
499	hotspot_historic.fid--ced3a23_15b130e60a2_-2378	4446267	TERRA	1999-068A	NASA	MODIS	0						4.3.1		-30.742	147.556	POINT (16425858.78349228 -3599288.0656792047)	358	2003-07-22T23:49:16	0	0	119834	2003	2003
500	hotspot_historic.fid--ced3a23_15b130e60a2_-2376	6314431	TERRA	1999-068A	NASA	MODIS	0						4.3.1		-30.75	147.533	POINT (16423298.435204027 -3600324.2680284064)	345	2003-07-22T23:49:16	0	0	119834	2003	2003
501	hotspot_historic.fid--ced3a23_15b130e60a2_-2375	5925730	TERRA	1999-068A	NASA	MODIS	0						4.3.1		-30.739	147.564	POINT (16426749.339418624 -3598899.511983663)	339.9	2003-07-22T23:49:16	0	0	119834	2003	2003
502	hotspot_historic.fid--ced3a23_15b130e60a2_-2374	6238053	TERRA	1999-068A	NASA	MODIS	0						4.3.1		-30.727	147.567	POINT (16427083.297890998 -3597345.418166344)	320.5	2003-07-22T23:49:16	0	0	119834	2003	2003
503	hotspot_historic.fid--ced3a23_15b130e60a2_-2373	5963425	TERRA	1999-068A	NASA	MODIS	0						4.3.1		-30.747	147.541	POINT (16424188.991130373 -3599935.6820618333)	375.2	2003-07-22T23:49:16	0	0	119834	2003	2003
504	hotspot_historic.fid--ced3a23_15b130e60a2_-2372	6342873	TERRA	1999-068A	NASA	MODIS	0						4.3.1		-30.711	147.55	POINT (16425190.86654752 -3595273.5939888074)	313.2	2003-07-22T23:49:16	0	0	119834	2003	2003
505	hotspot_historic.fid--ced3a23_15b130e60a2_-2323	4764764	AQUA	2002-022A	NASA	MODIS	0						4.3.1		-30.984	147.559	POINT (16426192.741964655 -3630671.4130942184)	360.2	2003-07-15T03:18:25	0	0	120022	2003	2003
506	hotspot_historic.fid--ced3a23_15b130e60a2_-1d3e	7686827	AQUA	2002-022A	NASA	MODIS	0						4.3.1		-30.952	147.71	POINT (16443001.985074442 -3626516.997365174)	320.6	2003-04-04T03:53:27	0	0	122445	2003	2003
507	hotspot_historic.fid--ced3a23_15b130e60a2_-1d3c	8365999	AQUA	2002-022A	NASA	MODIS	0						4.3.1		-30.941	147.719	POINT (16444003.860491578 -3625089.238396235)	349.3	2003-04-04T03:53:27	0	0	122445	2003	2003
508	hotspot_historic.fid--ced3a23_15b130e60a2_-1d3a	8206307	AQUA	2002-022A	NASA	MODIS	0						4.3.1		-30.943	147.708	POINT (16442779.346092852 -3625348.8187120957)	323.4	2003-04-04T03:53:27	0	0	122445	2003	2003
509	hotspot_historic.fid--ced3a23_15b130e60a2_-1d2e	5541891	AQUA	2002-022A	NASA	MODIS	0						4.3.1		-30.95	147.721	POINT (16444226.499473166 -3626257.3925999934)	330.8	2003-04-04T03:53:27	0	0	122445	2003	2003
510	hotspot_historic.fid--ced3a23_15b130e60a2_-1cb9	5598806	TERRA	1999-068A	NASA	MODIS	0						4.3.1		-30.725	147.733	POINT (16445562.333362682 -3597086.4213415366)	318.9	2003-03-29T00:13:31	0	0	122593	2003	2003
511	hotspot_historic.fid--ced3a23_15b130e60a2_-19a8	8207676	TERRA	1999-068A	NASA	MODIS	0						4.3.1		-30.609	147.742	POINT (16446564.208779823 -3582073.781653055)	314.2	2003-02-24T13:15:35	0	0	123522	2003	2003
512	hotspot_historic.fid--ced3a23_15b130e60a2_-19a7	4618779	TERRA	1999-068A	NASA	MODIS	0						4.3.1		-30.598	147.74	POINT (16446341.569798239 -3580651.103771914)	312.5	2003-02-24T13:15:35	0	0	123522	2003	2003
513	hotspot_historic.fid--ced3a23_15b130e60a2_f57	5032483	TERRA	1999-068A	NASA	MODIS	0						4.3.1		-30.82	147.739	POINT (16446230.250307443 -3609394.714230806)	308.5	2003-01-04T12:45:31	0	0	124723	2003	2003
514	hotspot_historic.fid--ced3a23_15b130e60a2_f59	5135468	TERRA	1999-068A	NASA	MODIS	0						4.3.1		-30.829	147.752	POINT (16447677.403687755 -3610561.393794568)	307.3	2003-01-04T12:45:31	0	0	124723	2003	2003
515	hotspot_historic.fid--ced3a23_15b130e60a2_f5c	5260567	TERRA	1999-068A	NASA	MODIS	0						4.3.1		-30.83	147.741	POINT (16446452.88928903 -3610691.0316079534)	307.9	2003-01-04T12:45:31	0	0	124723	2003	2003
516	hotspot_historic.fid--ced3a23_15b130e60a2_f6d	8820437	AQUA	2002-022A	NASA	MODIS	0						4.3.1		-30.842	147.721	POINT (16444226.499473166 -3612246.7907189596)	312.4	2003-01-03T15:09:34	0	0	124744	2003	2003
517	hotspot_historic.fid--ced3a23_15b130e60a2_f70	6414363	AQUA	2002-022A	NASA	MODIS	0						4.3.1		-30.846	147.731	POINT (16445339.6943811 -3612765.420322217)	307.7	2003-01-03T15:09:34	0	0	124744	2003	2003
518	hotspot_historic.fid--ced3a23_15b130e60a2_1994	7292312	TERRA	1999-068A	NASA	MODIS	0						4.2.0		-30.798	147.746	POINT (16447009.486742994 -3606543.291007875)	320.9	2002-11-13T01:55:54	0	0	125957	2002	2002
519	hotspot_historic.fid--ced3a23_15b130e60a2_1995	6043766	TERRA	1999-068A	NASA	MODIS	0						4.2.0		-30.8	147.754	POINT (16447900.04266934 -3606802.4843253596)	322.4	2002-11-13T01:55:54	0	0	125957	2002	2002

[truncated: 1 more sheets: Ignition_Points Fig 2 (A)]
