# Supplementary material for: Macro-charcoal accumulation in floodplain wetlands: Problems and prospects for reconstruction of fire regimes and environmental conditions
Source: PLoS One. 2019 Oct 24;14(10):e0224011. doi: 10.1371/journal.pone.0224011 (PMC6812773; doi:10.1371/journal.pone.0224011)
Supplement: S1 Table — Some selected stable isotope information of δ13 C (‰) from the literature for different types of vegetation located in Murray-Darling Basin in south-eastern Australia (XLSX) [file pone.0224011.s011.xlsx]

## Sheet: Sheet1
	S9 Table. Comparison of different values of δ13 C (‰) derived from C3 and C4 vegetation. Some selected stable isotope data of δ13 C (‰) from the literature for vegetation in Murray-Darling Basin in south-eastern Australia.
	Vegetation	C3 or C4	δ13 C (‰)	Supporting literature
	Phragmities australis (Common reed)	C3	-27.4 and -28.7	[138].
			-28.2, 28.0, 27.6	[59].
	Eucalyptus camaldulensis (River Red Gum)	C3	-30.1	[138],[59].
	Eucalyptus coolabah (Coolabah)	C3	-30.2	[139].
	Paspalum distichum (Water couch)	C4	-13.8 to -18.7	Unpublished data cited [98].
	Typha orientailis and Typha domingensis (Cumbungi, Bullrush)	C3	-31.5, -29.6	[138], [139].
	Chara australis (submerged/floating/algae)	C3	-26.6	[138].
	Duma florulenta (Lignum)	C3	-28.5	[139].
